# Supplementary material for: Development and validation of prognostic prediction model for submandibular gland cancer based on the SEER database
Source: Braz J Otorhinolaryngol. 2025 Jun 25;91(5):101654. doi: 10.1016/j.bjorl.2025.101654 (PMC12246848; doi:10.1016/j.bjorl.2025.101654)
Supplement: Supplementary file 1 [file mmc1.xlsx]

## Sheet: 1
Patient ID	Age recode with single ages and 100+	Sex	Race recode (W, B, AI, API)	Marital status at diagnosis	Laterality	Grade Clinical (2018+)	Grade (thru 2017)	Derived EOD 2018 Stage Group (2018+)	Derived SEER Cmb Stg Grp (2016-2017)	Derived AJCC Stage Group, 6th ed (2004-2015)	Derived EOD 2018 T (2018+)	Derived EOD 2018 N (2018+)	Derived EOD 2018 M (2018+)	Derived SEER Combined T (2016-2017)	Derived SEER Combined N (2016-2017)	Derived SEER Combined M (2016-2017)	Derived AJCC T, 6th ed (2004-2015)	Derived AJCC N, 6th ed (2004-2015)	Derived AJCC M, 6th ed (2004-2015)	RX Summ--Surg Prim Site (1998+)	Radiation recode	Chemotherapy recode (yes, no/unk)	CS tumor size (2004-2015)	CS extension (2004-2015)	CS lymph nodes (2004-2015)	CS mets at dx (2004-2015)	ICD-O-3 Hist/behav	COD to site recode	SEER cause-specific death classification	Survival months	Vital status recode (study cutoff used)
141340	54 years	Female	Black	Single (never married)	Right - origin of primary	Blank(s)	Unknown	Blank(s)	Blank(s)	I	Blank(s)	Blank(s)	Blank(s)	Blank(s)	Blank(s)	Blank(s)	T1	N0	M0	20	None/Unknown	No/Unknown	20	100	0	0	8562/3: Epithelial-myoepithelial carcinoma	Alive	Alive or dead of other cause	61	Alive
352603	73 years	Male	White	Married (including common law)	Right - origin of primary	Blank(s)	Poorly differentiated; Grade III	Blank(s)	3	Blank(s)	Blank(s)	Blank(s)	Blank(s)	p3	p0	c0	Blank(s)	Blank(s)	Blank(s)	30	Beam radiation	Yes	Blank(s)	Blank(s)	Blank(s)	Blank(s)	8010/3: Carcinoma, NOS	Alive	Alive or dead of other cause	27	Alive
383997	47 years	Male	White	Married (including common law)	Right - origin of primary	Blank(s)	Moderately differentiated; Grade II	Blank(s)	Blank(s)	IVC	Blank(s)	Blank(s)	Blank(s)	Blank(s)	Blank(s)	Blank(s)	T4a	N0	M1	50	None/Unknown	No/Unknown	38	500	0	40	8200/3: Adenoid cystic carcinoma	Diseases of Heart	Alive or dead of other cause	21	Dead
533006	46 years	Male	White	Single (never married)	Right - origin of primary	Blank(s)	Unknown	Blank(s)	Blank(s)	IVB	Blank(s)	Blank(s)	Blank(s)	Blank(s)	Blank(s)	Blank(s)	T4b	N0	M0	31	None/Unknown	No/Unknown	10	650	0	0	8140/3: Adenocarcinoma, NOS	Alive	Alive or dead of other cause	48	Alive
574756	65 years	Male	White	Single (never married)	Left - origin of primary	Blank(s)	Poorly differentiated; Grade III	Blank(s)	Blank(s)	Blank(s)	Blank(s)	Blank(s)	Blank(s)	Blank(s)	Blank(s)	Blank(s)	Blank(s)	Blank(s)	Blank(s)	0	Beam radiation	No/Unknown	Blank(s)	Blank(s)	Blank(s)	Blank(s)	8070/3: Squamous cell carcinoma, NOS	Chronic Obstructive Pulmonary Disease and Allied Cond	Alive or dead of other cause	107	Dead
635303	48 years	Male	Asian or Pacific Islander	Married (including common law)	Right - origin of primary	Blank(s)	Undifferentiated; anaplastic; Grade IV	Blank(s)	Blank(s)	IVA	Blank(s)	Blank(s)	Blank(s)	Blank(s)	Blank(s)	Blank(s)	T3	N2b	M0	0	Beam radiation	Yes	26	400	200	0	8010/3: Carcinoma, NOS	Salivary Gland	Dead (attributable to this cancer dx)	30	Dead
673744	68 years	Male	White	Married (including common law)	Right - origin of primary	Blank(s)	Unknown	Blank(s)	Blank(s)	Blank(s)	Blank(s)	Blank(s)	Blank(s)	Blank(s)	Blank(s)	Blank(s)	Blank(s)	Blank(s)	Blank(s)	32	Beam radiation	No/Unknown	Blank(s)	Blank(s)	Blank(s)	Blank(s)	8200/3: Adenoid cystic carcinoma	Alive	Alive or dead of other cause	232	Alive
676605	58 years	Male	White	Married (including common law)	Right - origin of primary	Blank(s)	Unknown	Blank(s)	Blank(s)	Blank(s)	Blank(s)	Blank(s)	Blank(s)	Blank(s)	Blank(s)	Blank(s)	Blank(s)	Blank(s)	Blank(s)	27	Beam radiation	No/Unknown	Blank(s)	Blank(s)	Blank(s)	Blank(s)	8940/3: Mixed tumor, malignant, NOS	Kidney and Renal Pelvis	Alive or dead of other cause	20	Dead
782637	73 years	Male	Asian or Pacific Islander	Married (including common law)	Left - origin of primary	Blank(s)	Poorly differentiated; Grade III	Blank(s)	Blank(s)	Blank(s)	Blank(s)	Blank(s)	Blank(s)	Blank(s)	Blank(s)	Blank(s)	Blank(s)	Blank(s)	Blank(s)	32	Beam radiation	Yes	Blank(s)	Blank(s)	Blank(s)	Blank(s)	8140/3: Adenocarcinoma, NOS	Chronic Obstructive Pulmonary Disease and Allied Cond	Alive or dead of other cause	4	Dead
789607	42 years	Male	Asian or Pacific Islander	Single (never married)	Left - origin of primary	Blank(s)	Undifferentiated; anaplastic; Grade IV	Blank(s)	Blank(s)	Blank(s)	Blank(s)	Blank(s)	Blank(s)	Blank(s)	Blank(s)	Blank(s)	Blank(s)	Blank(s)	Blank(s)	27	Beam radiation	No/Unknown	Blank(s)	Blank(s)	Blank(s)	Blank(s)	8082/3: Lymphoepithelial carcinoma	Alive	Alive or dead of other cause	238	Alive
797179	89 years	Male	White	Widowed	Right - origin of primary	Blank(s)	Undifferentiated; anaplastic; Grade IV	Blank(s)	Blank(s)	Blank(s)	Blank(s)	Blank(s)	Blank(s)	Blank(s)	Blank(s)	Blank(s)	Blank(s)	Blank(s)	Blank(s)	27	None/Unknown	No/Unknown	Blank(s)	Blank(s)	Blank(s)	Blank(s)	8247/3: Merkel cell carcinoma	Non-Melanoma Skin	Dead (attributable to this cancer dx)	10	Dead
800752	47 years	Female	White	Single (never married)	Right - origin of primary	Blank(s)	Well differentiated; Grade I	Blank(s)	1	Blank(s)	Blank(s)	Blank(s)	Blank(s)	p1	c0	c0	Blank(s)	Blank(s)	Blank(s)	20	None/Unknown	No/Unknown	Blank(s)	Blank(s)	Blank(s)	Blank(s)	8430/3: Mucoepidermoid carcinoma	Alive	Alive or dead of other cause	25	Alive
813599	35 years	Female	Asian or Pacific Islander	Married (including common law)	Right - origin of primary	Blank(s)	Moderately differentiated; Grade II	Blank(s)	Blank(s)	I	Blank(s)	Blank(s)	Blank(s)	Blank(s)	Blank(s)	Blank(s)	T1	N0	M0	27	None/Unknown	No/Unknown	9	100	0	0	8430/3: Mucoepidermoid carcinoma	Alive	Alive or dead of other cause	93	Alive
826010	51 years	Female	White	Married (including common law)	Left - origin of primary	Blank(s)	Unknown	Blank(s)	Blank(s)	Blank(s)	Blank(s)	Blank(s)	Blank(s)	Blank(s)	Blank(s)	Blank(s)	Blank(s)	Blank(s)	Blank(s)	40	Beam radiation	Yes	Blank(s)	Blank(s)	Blank(s)	Blank(s)	8200/3: Adenoid cystic carcinoma	Miscellaneous Malignant Cancer	Dead (attributable to this cancer dx)	21	Dead
836543	57 years	Female	White	Married (including common law)	Left - origin of primary	Blank(s)	Moderately differentiated; Grade II	Blank(s)	Blank(s)	UNK Stage	Blank(s)	Blank(s)	Blank(s)	Blank(s)	Blank(s)	Blank(s)	TX	N0	M0	27	Beam radiation	No/Unknown	999	100	0	0	8070/3: Squamous cell carcinoma, NOS	Lung and Bronchus	Alive or dead of other cause	179	Dead
841624	43 years	Female	Asian or Pacific Islander	Single (never married)	Left - origin of primary	Blank(s)	Unknown	Blank(s)	Blank(s)	Blank(s)	Blank(s)	Blank(s)	Blank(s)	Blank(s)	Blank(s)	Blank(s)	Blank(s)	Blank(s)	Blank(s)	27	Beam radiation	No/Unknown	Blank(s)	Blank(s)	Blank(s)	Blank(s)	8550/3: Acinar cell carcinoma	Alive	Alive or dead of other cause	59	Alive
844251	77 years	Male	Asian or Pacific Islander	Married (including common law)	Right - origin of primary	Blank(s)	Undifferentiated; anaplastic; Grade IV	Blank(s)	Blank(s)	Blank(s)	Blank(s)	Blank(s)	Blank(s)	Blank(s)	Blank(s)	Blank(s)	Blank(s)	Blank(s)	Blank(s)	20	Beam radiation	No/Unknown	Blank(s)	Blank(s)	Blank(s)	Blank(s)	8010/3: Carcinoma, NOS	Salivary Gland	Dead (attributable to this cancer dx)	9	Dead
848000	35 years	Female	White	Single (never married)	Right - origin of primary	Blank(s)	Moderately differentiated; Grade II	Blank(s)	Blank(s)	Blank(s)	Blank(s)	Blank(s)	Blank(s)	Blank(s)	Blank(s)	Blank(s)	Blank(s)	Blank(s)	Blank(s)	27	Beam radiation	No/Unknown	Blank(s)	Blank(s)	Blank(s)	Blank(s)	8430/3: Mucoepidermoid carcinoma	Alive	Alive or dead of other cause	77	Alive
848015	59 years	Male	White	Married (including common law)	Left - origin of primary	Blank(s)	Undifferentiated; anaplastic; Grade IV	Blank(s)	Blank(s)	Blank(s)	Blank(s)	Blank(s)	Blank(s)	Blank(s)	Blank(s)	Blank(s)	Blank(s)	Blank(s)	Blank(s)	0	Beam radiation	Yes	Blank(s)	Blank(s)	Blank(s)	Blank(s)	8800/3: Sarcoma, NOS	Alive	Alive or dead of other cause	238	Alive
851247	32 years	Male	Unknown	Single (never married)	Left - origin of primary	Blank(s)	Moderately differentiated; Grade II	Blank(s)	Blank(s)	Blank(s)	Blank(s)	Blank(s)	Blank(s)	Blank(s)	Blank(s)	Blank(s)	Blank(s)	Blank(s)	Blank(s)	20	None/Unknown	No/Unknown	Blank(s)	Blank(s)	Blank(s)	Blank(s)	8430/3: Mucoepidermoid carcinoma	Alive	Alive or dead of other cause	236	Alive
853559	54 years	Male	White	Single (never married)	Right - origin of primary	Blank(s)	Moderately differentiated; Grade II	Blank(s)	Blank(s)	Blank(s)	Blank(s)	Blank(s)	Blank(s)	Blank(s)	Blank(s)	Blank(s)	Blank(s)	Blank(s)	Blank(s)	51	Beam radiation	Yes	Blank(s)	Blank(s)	Blank(s)	Blank(s)	8140/3: Adenocarcinoma, NOS	Miscellaneous Malignant Cancer	Dead (attributable to this cancer dx)	14	Dead
856006	61 years	Female	White	Single (never married)	Left - origin of primary	Blank(s)	Unknown	Blank(s)	Blank(s)	Blank(s)	Blank(s)	Blank(s)	Blank(s)	Blank(s)	Blank(s)	Blank(s)	Blank(s)	Blank(s)	Blank(s)	42	None/Unknown	No/Unknown	Blank(s)	Blank(s)	Blank(s)	Blank(s)	8070/3: Squamous cell carcinoma, NOS	Alive	Alive or dead of other cause	230	Alive
870513	40 years	Female	Black	Unknown	Right - origin of primary	Blank(s)	Unknown	Blank(s)	Blank(s)	Blank(s)	Blank(s)	Blank(s)	Blank(s)	Blank(s)	Blank(s)	Blank(s)	Blank(s)	Blank(s)	Blank(s)	30	Beam radiation	No/Unknown	Blank(s)	Blank(s)	Blank(s)	Blank(s)	8200/3: Adenoid cystic carcinoma	Miscellaneous Malignant Cancer	Dead (attributable to this cancer dx)	162	Dead
882240	34 years	Male	White	Single (never married)	Right - origin of primary	Blank(s)	Moderately differentiated; Grade II	Blank(s)	1	Blank(s)	Blank(s)	Blank(s)	Blank(s)	p1	p0	c0	Blank(s)	Blank(s)	Blank(s)	40	None/Unknown	No/Unknown	Blank(s)	Blank(s)	Blank(s)	Blank(s)	8430/3: Mucoepidermoid carcinoma	Alive	Alive or dead of other cause	42	Alive
887231	48 years	Male	White	Married (including common law)	Right - origin of primary	Blank(s)	Moderately differentiated; Grade II	Blank(s)	Blank(s)	Blank(s)	Blank(s)	Blank(s)	Blank(s)	Blank(s)	Blank(s)	Blank(s)	Blank(s)	Blank(s)	Blank(s)	0	None/Unknown	No/Unknown	Blank(s)	Blank(s)	Blank(s)	Blank(s)	8430/3: Mucoepidermoid carcinoma	Alive	Alive or dead of other cause	208	Alive
895639	30 years	Male	White	Single (never married)	Right - origin of primary	Blank(s)	Poorly differentiated; Grade III	Blank(s)	Blank(s)	Blank(s)	Blank(s)	Blank(s)	Blank(s)	Blank(s)	Blank(s)	Blank(s)	Blank(s)	Blank(s)	Blank(s)	30	Beam radiation	No/Unknown	Blank(s)	Blank(s)	Blank(s)	Blank(s)	8140/3: Adenocarcinoma, NOS	Salivary Gland	Dead (attributable to this cancer dx)	45	Dead
899022	61 years	Male	White	Married (including common law)	Left - origin of primary	Blank(s)	Moderately differentiated; Grade II	Blank(s)	Blank(s)	IVA	Blank(s)	Blank(s)	Blank(s)	Blank(s)	Blank(s)	Blank(s)	T2	N2b	M0	0	None/Unknown	No/Unknown	22	300	290	0	8070/3: Squamous cell carcinoma, NOS	Alive	Alive or dead of other cause	189	Alive
903278	56 years	Female	White	Divorced	Right - origin of primary	Blank(s)	Unknown	Blank(s)	Blank(s)	Blank(s)	Blank(s)	Blank(s)	Blank(s)	Blank(s)	Blank(s)	Blank(s)	Blank(s)	Blank(s)	Blank(s)	27	Beam radiation	No/Unknown	Blank(s)	Blank(s)	Blank(s)	Blank(s)	8200/3: Adenoid cystic carcinoma	Salivary Gland	Dead (attributable to this cancer dx)	109	Dead
904696	74 years	Male	White	Married (including common law)	Right - origin of primary	Blank(s)	Poorly differentiated; Grade III	Blank(s)	Blank(s)	Blank(s)	Blank(s)	Blank(s)	Blank(s)	Blank(s)	Blank(s)	Blank(s)	Blank(s)	Blank(s)	Blank(s)	27	Beam radiation	No/Unknown	Blank(s)	Blank(s)	Blank(s)	Blank(s)	8500/3: Infiltrating duct carcinoma, NOS	Salivary Gland	Dead (attributable to this cancer dx)	37	Dead
910735	36 years	Male	White	Married (including common law)	Left - origin of primary	Blank(s)	Moderately differentiated; Grade II	Blank(s)	Blank(s)	Blank(s)	Blank(s)	Blank(s)	Blank(s)	Blank(s)	Blank(s)	Blank(s)	Blank(s)	Blank(s)	Blank(s)	27	Beam radiation	No/Unknown	Blank(s)	Blank(s)	Blank(s)	Blank(s)	8200/3: Adenoid cystic carcinoma	Alive	Alive or dead of other cause	205	Alive
913814	60 years	Male	White	Married (including common law)	Right - origin of primary	Blank(s)	Unknown	Blank(s)	Blank(s)	UNK Stage	Blank(s)	Blank(s)	Blank(s)	Blank(s)	Blank(s)	Blank(s)	TX	NX	MX	0	Beam radiation	Yes	30	999	999	99	8070/3: Squamous cell carcinoma, NOS	Alive	Alive or dead of other cause	188	Alive
914262	77 years	Female	White	Married (including common law)	Right - origin of primary	Blank(s)	Unknown	Blank(s)	Blank(s)	Blank(s)	Blank(s)	Blank(s)	Blank(s)	Blank(s)	Blank(s)	Blank(s)	Blank(s)	Blank(s)	Blank(s)	50	None/Unknown	No/Unknown	Blank(s)	Blank(s)	Blank(s)	Blank(s)	8200/3: Adenoid cystic carcinoma	Diseases of Heart	Alive or dead of other cause	170	Dead
914395	46 years	Male	White	Married (including common law)	Right - origin of primary	Blank(s)	Unknown	Blank(s)	Blank(s)	II	Blank(s)	Blank(s)	Blank(s)	Blank(s)	Blank(s)	Blank(s)	T2	N0	M0	40	Beam radiation	No/Unknown	22	100	0	0	8200/3: Adenoid cystic carcinoma	Alive	Alive or dead of other cause	188	Alive
925884	82 years	Female	White	Married (including common law)	Left - origin of primary	Blank(s)	Poorly differentiated; Grade III	Blank(s)	Blank(s)	Blank(s)	Blank(s)	Blank(s)	Blank(s)	Blank(s)	Blank(s)	Blank(s)	Blank(s)	Blank(s)	Blank(s)	40	None/Unknown	No/Unknown	Blank(s)	Blank(s)	Blank(s)	Blank(s)	8070/3: Squamous cell carcinoma, NOS	Lung and Bronchus	Dead (attributable to this cancer dx)	20	Dead
931090	51 years	Male	Black	Married (including common law)	Right - origin of primary	Blank(s)	Unknown	Blank(s)	Blank(s)	UNK Stage	Blank(s)	Blank(s)	Blank(s)	Blank(s)	Blank(s)	Blank(s)	TX	N0	M0	40	None/Unknown	No/Unknown	999	100	0	0	8941/3: Carcinoma in pleomorphic adenoma	Diseases of Heart	Alive or dead of other cause	20	Dead
931295	53 years	Male	White	Single (never married)	Right - origin of primary	Blank(s)	Unknown	Blank(s)	Blank(s)	Blank(s)	Blank(s)	Blank(s)	Blank(s)	Blank(s)	Blank(s)	Blank(s)	Blank(s)	Blank(s)	Blank(s)	40	Beam radiation	No/Unknown	Blank(s)	Blank(s)	Blank(s)	Blank(s)	8200/3: Adenoid cystic carcinoma	Alive	Alive or dead of other cause	193	Alive
934049	83 years	Male	Asian or Pacific Islander	Married (including common law)	Left - origin of primary	Blank(s)	Unknown	Blank(s)	Blank(s)	Blank(s)	Blank(s)	Blank(s)	Blank(s)	Blank(s)	Blank(s)	Blank(s)	Blank(s)	Blank(s)	Blank(s)	40	None/Unknown	No/Unknown	Blank(s)	Blank(s)	Blank(s)	Blank(s)	8082/3: Lymphoepithelial carcinoma	State DC not available or state DC available but no COD	Dead (missing/unknown COD)	70	Dead
936155	82 years	Female	White	Widowed	Right - origin of primary	Blank(s)	Poorly differentiated; Grade III	Blank(s)	Blank(s)	IVA	Blank(s)	Blank(s)	Blank(s)	Blank(s)	Blank(s)	Blank(s)	T4a	N0	M0	20	Beam radiation	No/Unknown	30	500	0	0	8046/3: Non-small cell carcinoma	Diseases of Heart	Alive or dead of other cause	3	Dead
951707	81 years	Female	Asian or Pacific Islander	Married (including common law)	Right - origin of primary	Blank(s)	Unknown	Blank(s)	Blank(s)	II	Blank(s)	Blank(s)	Blank(s)	Blank(s)	Blank(s)	Blank(s)	T2	N0	M0	27	Beam radiation	No/Unknown	30	100	0	0	8200/3: Adenoid cystic carcinoma	Alive	Alive or dead of other cause	181	Alive
954812	55 years	Female	White	Married (including common law)	Left - origin of primary	Blank(s)	Undifferentiated; anaplastic; Grade IV	Blank(s)	Blank(s)	II	Blank(s)	Blank(s)	Blank(s)	Blank(s)	Blank(s)	Blank(s)	T2	N0	M0	20	Beam radiation	No/Unknown	35	300	0	0	8247/3: Merkel cell carcinoma	State DC not available or state DC available but no COD	Dead (missing/unknown COD)	189	Dead
957523	68 years	Female	Black	Separated	Left - origin of primary	Blank(s)	Unknown	Blank(s)	Blank(s)	I	Blank(s)	Blank(s)	Blank(s)	Blank(s)	Blank(s)	Blank(s)	T1	N0	M0	27	None/Unknown	No/Unknown	20	100	0	0	8430/3: Mucoepidermoid carcinoma	Breast	Alive or dead of other cause	27	Dead
957877	75 years	Female	Asian or Pacific Islander	Single (never married)	Right - origin of primary	Blank(s)	Well differentiated; Grade I	Blank(s)	Blank(s)	I	Blank(s)	Blank(s)	Blank(s)	Blank(s)	Blank(s)	Blank(s)	T1	N0	M0	31	None/Unknown	No/Unknown	9	300	0	0	8140/3: Adenocarcinoma, NOS	Alive	Alive or dead of other cause	183	Alive
961594	83 years	Male	White	Single (never married)	Right - origin of primary	Blank(s)	Poorly differentiated; Grade III	Blank(s)	Blank(s)	UNK Stage	Blank(s)	Blank(s)	Blank(s)	Blank(s)	Blank(s)	Blank(s)	TX	NX	MX	0	None/Unknown	No/Unknown	50	999	999	99	8010/3: Carcinoma, NOS	Bones and Joints	Dead (attributable to this cancer dx)	8	Dead
964816	52 years	Male	White	Married (including common law)	Right - origin of primary	Blank(s)	Unknown	Blank(s)	Blank(s)	II	Blank(s)	Blank(s)	Blank(s)	Blank(s)	Blank(s)	Blank(s)	T2	N0	M0	20	Beam radiation	No/Unknown	25	100	0	0	8200/3: Adenoid cystic carcinoma	Diseases of Heart	Alive or dead of other cause	129	Dead
968382	60 years	Male	White	Married (including common law)	Left - origin of primary	Blank(s)	Undifferentiated; anaplastic; Grade IV	Blank(s)	Blank(s)	IVA	Blank(s)	Blank(s)	Blank(s)	Blank(s)	Blank(s)	Blank(s)	T4a	N2b	M0	30	Beam radiation	No/Unknown	80	450	220	0	8490/3: Signet ring cell carcinoma	Salivary Gland	Dead (attributable to this cancer dx)	30	Dead
974819	53 years	Female	White	Divorced	Right - origin of primary	Blank(s)	Unknown	Blank(s)	Blank(s)	IVC	Blank(s)	Blank(s)	Blank(s)	Blank(s)	Blank(s)	Blank(s)	T1	N0	M1	27	Beam radiation	No/Unknown	10	300	0	40	8200/3: Adenoid cystic carcinoma	Alive	Alive or dead of other cause	176	Alive
974960	58 years	Female	Asian or Pacific Islander	Widowed	Left - origin of primary	Blank(s)	Unknown	Blank(s)	Blank(s)	IVA	Blank(s)	Blank(s)	Blank(s)	Blank(s)	Blank(s)	Blank(s)	T1	N2b	M0	0	None/Unknown	No/Unknown	20	100	200	0	8290/3: Oxyphilic adenocarcinoma	Salivary Gland	Dead (attributable to this cancer dx)	12	Dead
975003	30 years	Female	White	Separated	Left - origin of primary	Blank(s)	Moderately differentiated; Grade II	Blank(s)	Blank(s)	I	Blank(s)	Blank(s)	Blank(s)	Blank(s)	Blank(s)	Blank(s)	T1	N0	M0	27	Beam radiation	No/Unknown	17	100	0	0	8430/3: Mucoepidermoid carcinoma	Alive	Alive or dead of other cause	174	Alive
975049	21 years	Female	Asian or Pacific Islander	Single (never married)	Right - origin of primary	Blank(s)	Poorly differentiated; Grade III	Blank(s)	Blank(s)	IVC	Blank(s)	Blank(s)	Blank(s)	Blank(s)	Blank(s)	Blank(s)	T3	N0	M1	20	None/Unknown	No/Unknown	85	400	0	40	8200/3: Adenoid cystic carcinoma	Salivary Gland	Dead (attributable to this cancer dx)	39	Dead
977351	69 years	Male	White	Married (including common law)	Right - origin of primary	Blank(s)	Poorly differentiated; Grade III	Blank(s)	Blank(s)	III	Blank(s)	Blank(s)	Blank(s)	Blank(s)	Blank(s)	Blank(s)	T3	N0	M0	20	Beam radiation	No/Unknown	18	400	0	0	8140/3: Adenocarcinoma, NOS	Salivary Gland	Dead (attributable to this cancer dx)	70	Dead
977913	78 years	Female	White	Married (including common law)	Right - origin of primary	Blank(s)	Unknown	Blank(s)	Blank(s)	I	Blank(s)	Blank(s)	Blank(s)	Blank(s)	Blank(s)	Blank(s)	T1	N0	M0	27	Beam radiation	No/Unknown	18	300	0	0	8200/3: Adenoid cystic carcinoma	Other Digestive Organs	Dead (attributable to this cancer dx)	122	Dead
981882	37 years	Male	Asian or Pacific Islander	Single (never married)	Left - origin of primary	Blank(s)	Unknown	Blank(s)	Blank(s)	IVA	Blank(s)	Blank(s)	Blank(s)	Blank(s)	Blank(s)	Blank(s)	T3	N2b	M0	27	Beam radiation	No/Unknown	61	400	200	0	8082/3: Lymphoepithelial carcinoma	Alive	Alive or dead of other cause	172	Alive
985256	100+ years	Female	White	Widowed	Right - origin of primary	Blank(s)	Undifferentiated; anaplastic; Grade IV	Blank(s)	Blank(s)	NA	Blank(s)	Blank(s)	Blank(s)	Blank(s)	Blank(s)	Blank(s)	NA	NA	NA	20	None/Unknown	No/Unknown	999	999	999	0	8800/3: Sarcoma, NOS	Gum and Other Mouth	Dead (attributable to this cancer dx)	10	Dead
988708	26 years	Male	White	Single (never married)	Left - origin of primary	Blank(s)	Moderately differentiated; Grade II	Blank(s)	Blank(s)	NA	Blank(s)	Blank(s)	Blank(s)	Blank(s)	Blank(s)	Blank(s)	NA	NA	NA	50	None/Unknown	No/Unknown	999	300	0	0	8811/3: Fibromyxosarcoma	Alive	Alive or dead of other cause	172	Alive
989980	55 years	Female	White	Married (including common law)	Right - origin of primary	Blank(s)	Unknown	Blank(s)	Blank(s)	I	Blank(s)	Blank(s)	Blank(s)	Blank(s)	Blank(s)	Blank(s)	T1	N0	M0	31	None/Unknown	Yes	12	100	0	0	8200/3: Adenoid cystic carcinoma	Lung and Bronchus	Dead (attributable to this cancer dx)	48	Dead
994520	28 years	Female	Asian or Pacific Islander	Married (including common law)	Left - origin of primary	Blank(s)	Poorly differentiated; Grade III	Blank(s)	Blank(s)	I	Blank(s)	Blank(s)	Blank(s)	Blank(s)	Blank(s)	Blank(s)	T1	N0	M0	40	None/Unknown	No/Unknown	13	100	0	0	8430/3: Mucoepidermoid carcinoma	Alive	Alive or dead of other cause	166	Alive
996567	56 years	Male	White	Single (never married)	Left - origin of primary	Blank(s)	Unknown	Blank(s)	Blank(s)	IVA	Blank(s)	Blank(s)	Blank(s)	Blank(s)	Blank(s)	Blank(s)	T3	N2b	M0	51	Beam radiation	No/Unknown	60	400	290	0	8941/3: Carcinoma in pleomorphic adenoma	Salivary Gland	Dead (attributable to this cancer dx)	23	Dead
1000450	16 years	Female	Unknown	Single (never married)	Left - origin of primary	Blank(s)	Unknown	Blank(s)	Blank(s)	III	Blank(s)	Blank(s)	Blank(s)	Blank(s)	Blank(s)	Blank(s)	T3	N0	M0	27	Beam radiation	No/Unknown	30	400	0	0	8200/3: Adenoid cystic carcinoma	Alive	Alive or dead of other cause	164	Alive
1001331	77 years	Female	Asian or Pacific Islander	Married (including common law)	Right - origin of primary	Blank(s)	Poorly differentiated; Grade III	Blank(s)	Blank(s)	IVB	Blank(s)	Blank(s)	Blank(s)	Blank(s)	Blank(s)	Blank(s)	T4b	N2c	M0	0	Beam radiation	Yes	60	800	490	0	8010/3: Carcinoma, NOS	Diabetes Mellitus	Alive or dead of other cause	15	Dead
1005053	75 years	Female	Asian or Pacific Islander	Widowed	Right - origin of primary	Blank(s)	Poorly differentiated; Grade III	Blank(s)	Blank(s)	I	Blank(s)	Blank(s)	Blank(s)	Blank(s)	Blank(s)	Blank(s)	T1	N0	M0	41	Radiation, NOS method or source not specified	Yes	20	100	0	0	8070/3: Squamous cell carcinoma, NOS	State DC not available or state DC available but no COD	Dead (missing/unknown COD)	82	Dead
1007896	77 years	Male	White	Married (including common law)	Left - origin of primary	Blank(s)	Undifferentiated; anaplastic; Grade IV	Blank(s)	Blank(s)	III	Blank(s)	Blank(s)	Blank(s)	Blank(s)	Blank(s)	Blank(s)	T3	N1	M0	40	Beam radiation	No/Unknown	17	400	100	0	8046/3: Non-small cell carcinoma	Diseases of Heart	Alive or dead of other cause	123	Dead
1017060	41 years	Male	White	Separated	Left - origin of primary	Blank(s)	Unknown	Blank(s)	Blank(s)	IVC	Blank(s)	Blank(s)	Blank(s)	Blank(s)	Blank(s)	Blank(s)	T3	N0	M1	0	Beam radiation	Yes	55	100	0	50	8022/3: Pleomorphic carcinoma	Salivary Gland	Dead (attributable to this cancer dx)	9	Dead
1023445	63 years	Female	White	Married (including common law)	Left - origin of primary	Blank(s)	Well differentiated; Grade I	Blank(s)	3	Blank(s)	Blank(s)	Blank(s)	Blank(s)	p3	p0	c0	Blank(s)	Blank(s)	Blank(s)	30	Beam radiation	No/Unknown	Blank(s)	Blank(s)	Blank(s)	Blank(s)	8200/3: Adenoid cystic carcinoma	Alive	Alive or dead of other cause	34	Alive
1027583	61 years	Male	White	Married (including common law)	Left - origin of primary	Blank(s)	Unknown	Blank(s)	Blank(s)	I	Blank(s)	Blank(s)	Blank(s)	Blank(s)	Blank(s)	Blank(s)	T1	N0	M0	31	Beam radiation	No/Unknown	15	100	0	0	8200/3: Adenoid cystic carcinoma	Alive	Alive or dead of other cause	160	Alive
1028353	56 years	Female	White	Married (including common law)	Left - origin of primary	Blank(s)	Unknown	Blank(s)	Blank(s)	III	Blank(s)	Blank(s)	Blank(s)	Blank(s)	Blank(s)	Blank(s)	T3	N0	M0	20	Beam radiation	No/Unknown	60	400	0	0	8200/3: Adenoid cystic carcinoma	Alive	Alive or dead of other cause	160	Alive
1030987	71 years	Male	White	Single (never married)	Left - origin of primary	Blank(s)	Unknown	Blank(s)	3	Blank(s)	Blank(s)	Blank(s)	Blank(s)	c1	p1	c0	Blank(s)	Blank(s)	Blank(s)	20	Beam radiation	No/Unknown	Blank(s)	Blank(s)	Blank(s)	Blank(s)	8070/3: Squamous cell carcinoma, NOS	Alive	Alive or dead of other cause	26	Alive
1046851	73 years	Female	White	Widowed	Right - origin of primary	Blank(s)	Poorly differentiated; Grade III	Blank(s)	Blank(s)	IVC	Blank(s)	Blank(s)	Blank(s)	Blank(s)	Blank(s)	Blank(s)	T3	N0	M1	0	None/Unknown	No/Unknown	80	300	0	40	8246/3: Neuroendocrine carcinoma, NOS	Miscellaneous Malignant Cancer	Dead (attributable to this cancer dx)	1	Dead
1047668	63 years	Male	White	Married (including common law)	Right - origin of primary	Blank(s)	Unknown	Blank(s)	Blank(s)	I	Blank(s)	Blank(s)	Blank(s)	Blank(s)	Blank(s)	Blank(s)	T1	N0	M0	20	Beam radiation	No/Unknown	20	300	0	0	8430/3: Mucoepidermoid carcinoma	Salivary Gland	Dead (attributable to this cancer dx)	25	Dead
1049299	59 years	Male	Asian or Pacific Islander	Married (including common law)	Left - origin of primary	Blank(s)	Unknown	Blank(s)	Blank(s)	II	Blank(s)	Blank(s)	Blank(s)	Blank(s)	Blank(s)	Blank(s)	T2	N0	M0	27	Beam radiation	No/Unknown	31	350	0	0	8200/3: Adenoid cystic carcinoma	Alive	Alive or dead of other cause	148	Alive
1050352	65 years	Female	Black	Married (including common law)	Left - origin of primary	Blank(s)	Unknown	Blank(s)	Blank(s)	I	Blank(s)	Blank(s)	Blank(s)	Blank(s)	Blank(s)	Blank(s)	T1	N0	M0	27	None/Unknown	No/Unknown	9	100	0	0	8941/3: Carcinoma in pleomorphic adenoma	Chronic Obstructive Pulmonary Disease and Allied Cond	Alive or dead of other cause	142	Dead
1053174	72 years	Female	White	Married (including common law)	Right - origin of primary	Blank(s)	Moderately differentiated; Grade II	Blank(s)	Blank(s)	III	Blank(s)	Blank(s)	Blank(s)	Blank(s)	Blank(s)	Blank(s)	T3	N0	M0	30	Beam radiation	Yes	25	400	0	0	8070/3: Squamous cell carcinoma, NOS	Salivary Gland	Dead (attributable to this cancer dx)	10	Dead
1054122	42 years	Female	Asian or Pacific Islander	Single (never married)	Right - origin of primary	Blank(s)	Poorly differentiated; Grade III	Blank(s)	Blank(s)	IVC	Blank(s)	Blank(s)	Blank(s)	Blank(s)	Blank(s)	Blank(s)	TX	N1	M1	0	Beam radiation	Yes	999	999	100	40	8140/3: Adenocarcinoma, NOS	Salivary Gland	Dead (attributable to this cancer dx)	7	Dead
1055620	67 years	Female	White	Unknown	Left - origin of primary	Blank(s)	Moderately differentiated; Grade II	Blank(s)	Blank(s)	IVB	Blank(s)	Blank(s)	Blank(s)	Blank(s)	Blank(s)	Blank(s)	TX	N3	M0	0	None/Unknown	No/Unknown	999	999	100	0	8070/3: Squamous cell carcinoma, NOS	Alive	Alive or dead of other cause	103	Alive
1056205	56 years	Female	White	Single (never married)	Left - origin of primary	Blank(s)	Unknown	Blank(s)	Blank(s)	I	Blank(s)	Blank(s)	Blank(s)	Blank(s)	Blank(s)	Blank(s)	T1	N0	M0	27	Beam radiation	No/Unknown	18	100	0	0	8200/3: Adenoid cystic carcinoma	Alive	Alive or dead of other cause	154	Alive
1056296	55 years	Female	Asian or Pacific Islander	Single (never married)	Right - origin of primary	Blank(s)	Unknown	Blank(s)	Blank(s)	II	Blank(s)	Blank(s)	Blank(s)	Blank(s)	Blank(s)	Blank(s)	T2	N0	M0	27	Radiation, NOS method or source not specified	No/Unknown	23	100	0	0	8200/3: Adenoid cystic carcinoma	Alive	Alive or dead of other cause	147	Alive
1064037	75 years	Female	White	Widowed	Right - origin of primary	Blank(s)	Unknown	Blank(s)	Blank(s)	I	Blank(s)	Blank(s)	Blank(s)	Blank(s)	Blank(s)	Blank(s)	T1	N0	M0	27	None/Unknown	No/Unknown	7	100	0	0	8200/3: Adenoid cystic carcinoma	Other Cause of Death	Alive or dead of other cause	141	Dead
1065960	66 years	Female	White	Married (including common law)	Right - origin of primary	Blank(s)	Moderately differentiated; Grade II	Blank(s)	Blank(s)	I	Blank(s)	Blank(s)	Blank(s)	Blank(s)	Blank(s)	Blank(s)	T1	N0	M0	27	Beam radiation	No/Unknown	20	350	0	0	8201/3: Cribriform carcinoma, NOS	Alive	Alive or dead of other cause	141	Alive
1069886	68 years	Male	White	Married (including common law)	Left - origin of primary	Blank(s)	Unknown	Blank(s)	Blank(s)	I	Blank(s)	Blank(s)	Blank(s)	Blank(s)	Blank(s)	Blank(s)	T1	N0	M0	40	Beam radiation	No/Unknown	20	100	0	0	8500/3: Infiltrating duct carcinoma, NOS	Alive	Alive or dead of other cause	142	Alive
1076983	88 years	Female	White	Single (never married)	Right - origin of primary	Blank(s)	Unknown	Blank(s)	Blank(s)	III	Blank(s)	Blank(s)	Blank(s)	Blank(s)	Blank(s)	Blank(s)	T3	N0	M0	30	None/Unknown	No/Unknown	35	400	0	0	8200/3: Adenoid cystic carcinoma	Stomach	Alive or dead of other cause	14	Dead
1079052	45 years	Male	Black	Married (including common law)	Left - origin of primary	Blank(s)	Unknown	Blank(s)	Blank(s)	IVA	Blank(s)	Blank(s)	Blank(s)	Blank(s)	Blank(s)	Blank(s)	T3	N2b	M0	50	Beam radiation	No/Unknown	55	400	220	0	8200/3: Adenoid cystic carcinoma	Miscellaneous Malignant Cancer	Dead (attributable to this cancer dx)	15	Dead
1087324	62 years	Male	White	Married (including common law)	Left - origin of primary	Blank(s)	Poorly differentiated; Grade III	Blank(s)	Blank(s)	IVA	Blank(s)	Blank(s)	Blank(s)	Blank(s)	Blank(s)	Blank(s)	T3	N2c	M0	27	Beam radiation	Yes	50	400	420	0	8140/3: Adenocarcinoma, NOS	Salivary Gland	Dead (attributable to this cancer dx)	17	Dead
1087601	51 years	Female	White	Married (including common law)	Left - origin of primary	Blank(s)	Unknown	Blank(s)	Blank(s)	I	Blank(s)	Blank(s)	Blank(s)	Blank(s)	Blank(s)	Blank(s)	T1	N0	M0	30	Beam radiation	No/Unknown	20	100	0	0	8200/3: Adenoid cystic carcinoma	Alive	Alive or dead of other cause	140	Alive
1087859	56 years	Male	White	Married (including common law)	Right - origin of primary	Blank(s)	Undifferentiated; anaplastic; Grade IV	Blank(s)	Blank(s)	IVA	Blank(s)	Blank(s)	Blank(s)	Blank(s)	Blank(s)	Blank(s)	T2	N2b	M0	40	Beam radiation	No/Unknown	38	100	200	0	8140/3: Adenocarcinoma, NOS	Alive	Alive or dead of other cause	139	Alive
1089288	48 years	Male	Black	Unknown	Right - origin of primary	Blank(s)	Poorly differentiated; Grade III	Blank(s)	Blank(s)	UNK Stage	Blank(s)	Blank(s)	Blank(s)	Blank(s)	Blank(s)	Blank(s)	TX	N0	M0	20	None/Unknown	No/Unknown	999	100	0	0	8010/3: Carcinoma, NOS	Alive	Alive or dead of other cause	136	Alive
1089447	59 years	Male	White	Married (including common law)	Left - origin of primary	Blank(s)	Poorly differentiated; Grade III	Blank(s)	Blank(s)	IVA	Blank(s)	Blank(s)	Blank(s)	Blank(s)	Blank(s)	Blank(s)	T3	N2a	M0	0	Beam radiation	Yes	30	400	100	0	8070/3: Squamous cell carcinoma, NOS	Lung and Bronchus	Alive or dead of other cause	65	Dead
1089934	76 years	Male	White	Single (never married)	Left - origin of primary	Blank(s)	Poorly differentiated; Grade III	Blank(s)	Blank(s)	II	Blank(s)	Blank(s)	Blank(s)	Blank(s)	Blank(s)	Blank(s)	T2	N0	M0	40	Radiation, NOS method or source not specified	No/Unknown	22	350	0	0	8004/3: Malignant tumor, spindle cell type	In situ, benign or unknown behavior neoplasm	Dead (attributable to this cancer dx)	13	Dead
1104393	64 years	Female	White	Married (including common law)	Right - origin of primary	Blank(s)	Poorly differentiated; Grade III	Blank(s)	Blank(s)	IVC	Blank(s)	Blank(s)	Blank(s)	Blank(s)	Blank(s)	Blank(s)	T4a	N0	M1	27	Beam radiation	No/Unknown	29	500	0	40	8246/3: Neuroendocrine carcinoma, NOS	Miscellaneous Malignant Cancer	Dead (attributable to this cancer dx)	11	Dead
1109407	54 years	Male	Asian or Pacific Islander	Married (including common law)	Right - origin of primary	Blank(s)	Unknown	Blank(s)	Blank(s)	I	Blank(s)	Blank(s)	Blank(s)	Blank(s)	Blank(s)	Blank(s)	T1	N0	M0	41	Beam radiation	No/Unknown	6	100	0	0	8200/3: Adenoid cystic carcinoma	Alive	Alive or dead of other cause	129	Alive
1120197	66 years	Female	White	Widowed	Left - origin of primary	Blank(s)	Moderately differentiated; Grade II	Blank(s)	Blank(s)	I	Blank(s)	Blank(s)	Blank(s)	Blank(s)	Blank(s)	Blank(s)	T1	N0	M0	27	None/Unknown	No/Unknown	20	100	0	0	8430/3: Mucoepidermoid carcinoma	Alive	Alive or dead of other cause	129	Alive
1120761	90 years	Male	White	Married (including common law)	Right - origin of primary	Blank(s)	Unknown	Blank(s)	Blank(s)	III	Blank(s)	Blank(s)	Blank(s)	Blank(s)	Blank(s)	Blank(s)	T3	N1	M0	0	Beam radiation	No/Unknown	993	400	120	0	8071/3: Squamous cell carcinoma, keratinizing, NOS	Miscellaneous Malignant Cancer	Dead (attributable to this cancer dx)	12	Dead
1135526	42 years	Female	Black	Single (never married)	Left - origin of primary	Blank(s)	Unknown	Blank(s)	Blank(s)	I	Blank(s)	Blank(s)	Blank(s)	Blank(s)	Blank(s)	Blank(s)	T1	N0	M0	40	None/Unknown	No/Unknown	20	100	0	0	8941/3: Carcinoma in pleomorphic adenoma	Alive	Alive or dead of other cause	103	Alive
1135961	53 years	Male	White	Single (never married)	Left - origin of primary	Blank(s)	Poorly differentiated; Grade III	Blank(s)	Blank(s)	IVA	Blank(s)	Blank(s)	Blank(s)	Blank(s)	Blank(s)	Blank(s)	T3	N2b	M0	40	None/Unknown	No/Unknown	35	400	220	0	8500/3: Infiltrating duct carcinoma, NOS	Salivary Gland	Dead (attributable to this cancer dx)	16	Dead
1137663	61 years	Male	Black	Single (never married)	Left - origin of primary	Blank(s)	Poorly differentiated; Grade III	Blank(s)	Blank(s)	III	Blank(s)	Blank(s)	Blank(s)	Blank(s)	Blank(s)	Blank(s)	T3	N0	M0	40	Beam radiation	No/Unknown	38	400	0	0	8070/3: Squamous cell carcinoma, NOS	Miscellaneous Malignant Cancer	Dead (attributable to this cancer dx)	42	Dead
1150391	92 years	Female	Asian or Pacific Islander	Widowed	Left - origin of primary	Blank(s)	Unknown	Blank(s)	Blank(s)	III	Blank(s)	Blank(s)	Blank(s)	Blank(s)	Blank(s)	Blank(s)	T3	N0	M0	0	None/Unknown	No/Unknown	53	100	0	0	8200/3: Adenoid cystic carcinoma	Gum and Other Mouth	Dead (attributable to this cancer dx)	34	Dead
1150427	62 years	Male	White	Single (never married)	Left - origin of primary	Blank(s)	Unknown	Blank(s)	Blank(s)	NA	Blank(s)	Blank(s)	Blank(s)	Blank(s)	Blank(s)	Blank(s)	NA	NA	NA	27	None/Unknown	No/Unknown	32	100	0	0	8811/3: Fibromyxosarcoma	Alive	Alive or dead of other cause	134	Alive
1167079	72 years	Male	Asian or Pacific Islander	Married (including common law)	Left - origin of primary	Blank(s)	Poorly differentiated; Grade III	Blank(s)	Blank(s)	II	Blank(s)	Blank(s)	Blank(s)	Blank(s)	Blank(s)	Blank(s)	T2	N0	M0	30	None/Unknown	No/Unknown	39	310	0	0	8200/3: Adenoid cystic carcinoma	Salivary Gland	Dead (attributable to this cancer dx)	47	Dead
1175971	59 years	Female	White	Married (including common law)	Right - origin of primary	Blank(s)	Undifferentiated; anaplastic; Grade IV	Blank(s)	Blank(s)	II	Blank(s)	Blank(s)	Blank(s)	Blank(s)	Blank(s)	Blank(s)	T2	N0	M0	20	Beam radiation	No/Unknown	994	310	0	0	8140/3: Adenocarcinoma, NOS	Salivary Gland	Dead (attributable to this cancer dx)	27	Dead
1179696	79 years	Female	White	Married (including common law)	Left - origin of primary	Blank(s)	Poorly differentiated; Grade III	Blank(s)	Blank(s)	III	Blank(s)	Blank(s)	Blank(s)	Blank(s)	Blank(s)	Blank(s)	T3	N1	M0	41	Beam radiation	No/Unknown	25	400	100	0	8070/3: Squamous cell carcinoma, NOS	Other Cause of Death	Alive or dead of other cause	78	Dead
1181538	68 years	Male	White	Married (including common law)	Right - origin of primary	Blank(s)	Unknown	Blank(s)	Blank(s)	UNK Stage	Blank(s)	Blank(s)	Blank(s)	Blank(s)	Blank(s)	Blank(s)	TX	N0	M0	41	None/Unknown	No/Unknown	999	300	0	0	8010/3: Carcinoma, NOS	Intrahepatic Bile Duct	Alive or dead of other cause	41	Dead
1189618	17 years	Female	Asian or Pacific Islander	Single (never married)	Right - origin of primary	Blank(s)	Moderately differentiated; Grade II	Blank(s)	Blank(s)	II	Blank(s)	Blank(s)	Blank(s)	Blank(s)	Blank(s)	Blank(s)	T2	N0	M0	31	None/Unknown	No/Unknown	23	100	0	0	8430/3: Mucoepidermoid carcinoma	Alive	Alive or dead of other cause	113	Alive
1189695	86 years	Male	Asian or Pacific Islander	Widowed	Left - origin of primary	Blank(s)	Unknown	Blank(s)	Blank(s)	IVA	Blank(s)	Blank(s)	Blank(s)	Blank(s)	Blank(s)	Blank(s)	T2	N2b	M0	20	Beam radiation	No/Unknown	30	100	220	0	8010/3: Carcinoma, NOS	State DC not available or state DC available but no COD	Dead (missing/unknown COD)	41	Dead
1192316	66 years	Male	White	Married (including common law)	Left - origin of primary	Blank(s)	Undifferentiated; anaplastic; Grade IV	Blank(s)	Blank(s)	II	Blank(s)	Blank(s)	Blank(s)	Blank(s)	Blank(s)	Blank(s)	T2	N0	M0	27	Beam radiation	No/Unknown	25	100	0	0	8010/3: Carcinoma, NOS	Salivary Gland	Dead (attributable to this cancer dx)	13	Dead
1194227	61 years	Male	White	Married (including common law)	Left - origin of primary	Blank(s)	Unknown	Blank(s)	Blank(s)	IVB	Blank(s)	Blank(s)	Blank(s)	Blank(s)	Blank(s)	Blank(s)	T4b	N2b	M0	0	Beam radiation	No/Unknown	44	710	220	0	8200/3: Adenoid cystic carcinoma	Gum and Other Mouth	Dead (attributable to this cancer dx)	12	Dead
1201946	53 years	Female	White	Divorced	Right - origin of primary	Blank(s)	Unknown	Blank(s)	Blank(s)	I	Blank(s)	Blank(s)	Blank(s)	Blank(s)	Blank(s)	Blank(s)	T1	N0	M0	27	None/Unknown	No/Unknown	11	100	0	0	8200/3: Adenoid cystic carcinoma	Alive	Alive or dead of other cause	101	Alive
1206535	65 years	Female	Unknown	Divorced	Right - origin of primary	Blank(s)	Unknown	Blank(s)	Blank(s)	IVC	Blank(s)	Blank(s)	Blank(s)	Blank(s)	Blank(s)	Blank(s)	TX	NX	M1	40	None/Unknown	No/Unknown	999	999	999	40	8200/3: Adenoid cystic carcinoma	State DC not available or state DC available but no COD	Dead (missing/unknown COD)	102	Dead
1211228	51 years	Female	White	Unknown	Left - origin of primary	Blank(s)	Unknown	Blank(s)	Blank(s)	I	Blank(s)	Blank(s)	Blank(s)	Blank(s)	Blank(s)	Blank(s)	T1	N0	M0	40	Beam radiation	No/Unknown	9	305	0	0	8200/3: Adenoid cystic carcinoma	Alive	Alive or dead of other cause	104	Alive
1213887	58 years	Female	Asian or Pacific Islander	Unknown	Left - origin of primary	Blank(s)	Moderately differentiated; Grade II	Blank(s)	Blank(s)	I	Blank(s)	Blank(s)	Blank(s)	Blank(s)	Blank(s)	Blank(s)	T1	N0	M0	40	None/Unknown	No/Unknown	10	100	0	0	8430/3: Mucoepidermoid carcinoma	Alive	Alive or dead of other cause	99	Alive
1215035	62 years	Male	White	Divorced	Left - origin of primary	Blank(s)	Moderately differentiated; Grade II	Blank(s)	Blank(s)	IVA	Blank(s)	Blank(s)	Blank(s)	Blank(s)	Blank(s)	Blank(s)	T4a	N2b	M0	0	Beam radiation	Yes	67	500	200	0	8430/3: Mucoepidermoid carcinoma	Alive	Alive or dead of other cause	102	Alive
1219192	78 years	Male	White	Widowed	Left - origin of primary	Blank(s)	Poorly differentiated; Grade III	Blank(s)	Blank(s)	IVA	Blank(s)	Blank(s)	Blank(s)	Blank(s)	Blank(s)	Blank(s)	T3	N2b	M0	42	Beam radiation	Yes	35	400	200	0	8070/3: Squamous cell carcinoma, NOS	Suicide and Self-Inflicted Injury	Alive or dead of other cause	66	Dead
1219723	65 years	Male	White	Married (including common law)	Left - origin of primary	Blank(s)	Moderately differentiated; Grade II	Blank(s)	Blank(s)	III	Blank(s)	Blank(s)	Blank(s)	Blank(s)	Blank(s)	Blank(s)	T3	N0	M0	20	Beam radiation	No/Unknown	22	400	0	0	8140/3: Adenocarcinoma, NOS	Lung and Bronchus	Alive or dead of other cause	12	Dead
1221776	40 years	Female	Asian or Pacific Islander	Married (including common law)	Left - origin of primary	Blank(s)	Unknown	Blank(s)	Blank(s)	I	Blank(s)	Blank(s)	Blank(s)	Blank(s)	Blank(s)	Blank(s)	T1	N0	M0	27	Beam radiation	No/Unknown	17	100	0	0	8200/3: Adenoid cystic carcinoma	Alive	Alive or dead of other cause	98	Alive
1234910	78 years	Male	Asian or Pacific Islander	Married (including common law)	Right - origin of primary	Blank(s)	Unknown	Blank(s)	Blank(s)	IVA	Blank(s)	Blank(s)	Blank(s)	Blank(s)	Blank(s)	Blank(s)	T2	N2b	M0	32	Beam radiation	No/Unknown	35	310	200	0	8200/3: Adenoid cystic carcinoma	Salivary Gland	Dead (attributable to this cancer dx)	27	Dead
1250679	38 years	Male	American Indian/Alaska Native	Unknown	Left - origin of primary	Blank(s)	Unknown	Blank(s)	Blank(s)	UNK Stage	Blank(s)	Blank(s)	Blank(s)	Blank(s)	Blank(s)	Blank(s)	TX	N0	M0	27	None/Unknown	No/Unknown	999	100	0	0	8083/3: Basaloid squamous cell carcinoma	Salivary Gland	Dead (attributable to this cancer dx)	48	Dead
1252074	63 years	Female	Asian or Pacific Islander	Married (including common law)	Right - origin of primary	Blank(s)	Undifferentiated; anaplastic; Grade IV	Blank(s)	Blank(s)	III	Blank(s)	Blank(s)	Blank(s)	Blank(s)	Blank(s)	Blank(s)	T3	N0	M0	20	None/Unknown	No/Unknown	35	408	0	0	8982/3: Malignant myoepithelioma	Alive	Alive or dead of other cause	86	Alive
1263837	42 years	Female	White	Married (including common law)	Left - origin of primary	Blank(s)	Moderately differentiated; Grade II	Blank(s)	Blank(s)	I	Blank(s)	Blank(s)	Blank(s)	Blank(s)	Blank(s)	Blank(s)	T1	N0	M0	31	Beam radiation	No/Unknown	10	100	0	0	8430/3: Mucoepidermoid carcinoma	Alive	Alive or dead of other cause	65	Alive
1265444	28 years	Male	Asian or Pacific Islander	Single (never married)	Right - origin of primary	Blank(s)	Moderately differentiated; Grade II	Blank(s)	Blank(s)	III	Blank(s)	Blank(s)	Blank(s)	Blank(s)	Blank(s)	Blank(s)	T2	N1	M0	40	Radiation, NOS method or source not specified	No/Unknown	40	100	100	0	8200/3: Adenoid cystic carcinoma	Alive	Alive or dead of other cause	87	Alive
1267301	62 years	Male	White	Married (including common law)	Right - origin of primary	Blank(s)	Moderately differentiated; Grade II	Blank(s)	Blank(s)	III	Blank(s)	Blank(s)	Blank(s)	Blank(s)	Blank(s)	Blank(s)	T3	N1	M0	27	Beam radiation	Yes	20	408	100	0	8147/3: Basal cell adenocarcinoma	Alive	Alive or dead of other cause	85	Alive
1271090	85 years	Male	White	Married (including common law)	Left - origin of primary	Blank(s)	Unknown	Blank(s)	Blank(s)	I	Blank(s)	Blank(s)	Blank(s)	Blank(s)	Blank(s)	Blank(s)	T1	N0	M0	27	Beam radiation	No/Unknown	15	300	0	0	8070/3: Squamous cell carcinoma, NOS	Accidents and Adverse Effects	Alive or dead of other cause	35	Dead
1273089	60 years	Female	Asian or Pacific Islander	Single (never married)	Right - origin of primary	Blank(s)	Poorly differentiated; Grade III	Blank(s)	Blank(s)	IVA	Blank(s)	Blank(s)	Blank(s)	Blank(s)	Blank(s)	Blank(s)	T3	N2b	M0	50	Beam radiation	No/Unknown	60	400	220	0	8500/3: Infiltrating duct carcinoma, NOS	Esophagus	Dead (attributable to this cancer dx)	11	Dead
1275382	73 years	Male	Asian or Pacific Islander	Married (including common law)	Left - origin of primary	Blank(s)	Poorly differentiated; Grade III	Blank(s)	Blank(s)	III	Blank(s)	Blank(s)	Blank(s)	Blank(s)	Blank(s)	Blank(s)	T3	N0	M0	40	Beam radiation	No/Unknown	35	400	0	0	8072/3: Squamous cell carcinoma, large cell, nonkeratinizing, NOS	Salivary Gland	Dead (attributable to this cancer dx)	66	Dead
1277512	41 years	Female	White	Single (never married)	Right - origin of primary	Blank(s)	Undifferentiated; anaplastic; Grade IV	Blank(s)	Blank(s)	IVA	Blank(s)	Blank(s)	Blank(s)	Blank(s)	Blank(s)	Blank(s)	T4a	N0	M0	27	Beam radiation	No/Unknown	21	625	0	0	8200/3: Adenoid cystic carcinoma	Salivary Gland	Dead (attributable to this cancer dx)	37	Dead
1278737	58 years	Male	White	Separated	Right - origin of primary	Blank(s)	Undifferentiated; anaplastic; Grade IV	Blank(s)	Blank(s)	III	Blank(s)	Blank(s)	Blank(s)	Blank(s)	Blank(s)	Blank(s)	T3	N1	M0	40	None/Unknown	Yes	35	400	100	0	8430/3: Mucoepidermoid carcinoma	Salivary Gland	Dead (attributable to this cancer dx)	33	Dead
1287085	73 years	Male	Asian or Pacific Islander	Married (including common law)	Left - origin of primary	Blank(s)	Poorly differentiated; Grade III	Blank(s)	Blank(s)	IVA	Blank(s)	Blank(s)	Blank(s)	Blank(s)	Blank(s)	Blank(s)	T1	N2b	M0	27	Beam radiation	Yes	4	100	220	0	8070/3: Squamous cell carcinoma, NOS	Alive	Alive or dead of other cause	79	Alive
1332762	57 years	Male	Black	Married (including common law)	Right - origin of primary	Blank(s)	Unknown	Blank(s)	Blank(s)	IVA	Blank(s)	Blank(s)	Blank(s)	Blank(s)	Blank(s)	Blank(s)	T2	N2b	M0	27	None/Unknown	Yes	30	100	220	0	8200/3: Adenoid cystic carcinoma	Salivary Gland	Dead (attributable to this cancer dx)	18	Dead
1336698	52 years	Female	Asian or Pacific Islander	Married (including common law)	Right - origin of primary	Blank(s)	Moderately differentiated; Grade II	Blank(s)	Blank(s)	II	Blank(s)	Blank(s)	Blank(s)	Blank(s)	Blank(s)	Blank(s)	T2	N0	M0	27	None/Unknown	No/Unknown	22	100	0	0	8430/3: Mucoepidermoid carcinoma	Alive	Alive or dead of other cause	64	Alive
1339116	36 years	Female	Asian or Pacific Islander	Married (including common law)	Right - origin of primary	Blank(s)	Unknown	Blank(s)	Blank(s)	III	Blank(s)	Blank(s)	Blank(s)	Blank(s)	Blank(s)	Blank(s)	T3	N0	M0	27	Beam radiation	No/Unknown	22	400	0	0	8200/3: Adenoid cystic carcinoma	Alive	Alive or dead of other cause	63	Alive
1341404	80 years	Male	Asian or Pacific Islander	Married (including common law)	Left - origin of primary	Blank(s)	Poorly differentiated; Grade III	Blank(s)	Blank(s)	IVA	Blank(s)	Blank(s)	Blank(s)	Blank(s)	Blank(s)	Blank(s)	T3	N2b	M0	27	Beam radiation	No/Unknown	45	400	200	0	8500/3: Infiltrating duct carcinoma, NOS	Alive	Alive or dead of other cause	65	Alive
1344287	60 years	Female	Asian or Pacific Islander	Married (including common law)	Right - origin of primary	Blank(s)	Unknown	Blank(s)	Blank(s)	II	Blank(s)	Blank(s)	Blank(s)	Blank(s)	Blank(s)	Blank(s)	T2	N0	M0	42	Beam radiation	No/Unknown	35	310	0	0	8200/3: Adenoid cystic carcinoma	Alive	Alive or dead of other cause	61	Alive
1345899	46 years	Male	Asian or Pacific Islander	Married (including common law)	Right - origin of primary	Blank(s)	Moderately differentiated; Grade II	Blank(s)	Blank(s)	UNK Stage	Blank(s)	Blank(s)	Blank(s)	Blank(s)	Blank(s)	Blank(s)	TX	N0	M0	27	None/Unknown	No/Unknown	999	100	0	0	8430/3: Mucoepidermoid carcinoma	Alive	Alive or dead of other cause	82	Alive
1352626	53 years	Male	White	Single (never married)	Left - origin of primary	Blank(s)	Unknown	Blank(s)	Blank(s)	I	Blank(s)	Blank(s)	Blank(s)	Blank(s)	Blank(s)	Blank(s)	T1	N0	M0	31	None/Unknown	No/Unknown	19	100	0	0	8200/3: Adenoid cystic carcinoma	Alive	Alive or dead of other cause	58	Alive
1362183	55 years	Male	Asian or Pacific Islander	Separated	Right - origin of primary	Blank(s)	Unknown	Blank(s)	Blank(s)	II	Blank(s)	Blank(s)	Blank(s)	Blank(s)	Blank(s)	Blank(s)	T2	N0	M0	27	None/Unknown	No/Unknown	36	100	0	0	8200/3: Adenoid cystic carcinoma	Alive	Alive or dead of other cause	56	Alive
1363328	73 years	Male	White	Married (including common law)	Right - origin of primary	Blank(s)	Well differentiated; Grade I	Blank(s)	Blank(s)	II	Blank(s)	Blank(s)	Blank(s)	Blank(s)	Blank(s)	Blank(s)	T2	N0	M0	27	None/Unknown	No/Unknown	21	100	0	0	8147/3: Basal cell adenocarcinoma	Alive	Alive or dead of other cause	55	Alive
1364259	88 years	Female	Asian or Pacific Islander	Widowed	Left - origin of primary	Blank(s)	Unknown	Blank(s)	Blank(s)	III	Blank(s)	Blank(s)	Blank(s)	Blank(s)	Blank(s)	Blank(s)	T3	N0	M0	27	Beam radiation	No/Unknown	45	400	0	0	8200/3: Adenoid cystic carcinoma	Alive	Alive or dead of other cause	55	Alive
1368557	67 years	Female	Asian or Pacific Islander	Single (never married)	Right - origin of primary	Blank(s)	Moderately differentiated; Grade II	Blank(s)	Blank(s)	IVA	Blank(s)	Blank(s)	Blank(s)	Blank(s)	Blank(s)	Blank(s)	T4a	N0	M0	53	None/Unknown	No/Unknown	75	503	0	0	8200/3: Adenoid cystic carcinoma	Salivary Gland	Dead (attributable to this cancer dx)	36	Dead
1373941	66 years	Male	Asian or Pacific Islander	Married (including common law)	Right - origin of primary	Blank(s)	Poorly differentiated; Grade III	Blank(s)	Blank(s)	UNK Stage	Blank(s)	Blank(s)	Blank(s)	Blank(s)	Blank(s)	Blank(s)	TX	N0	M0	40	None/Unknown	No/Unknown	999	100	0	0	8941/3: Carcinoma in pleomorphic adenoma	Alive	Alive or dead of other cause	32	Alive
1385868	60 years	Male	White	Married (including common law)	Right - origin of primary	Blank(s)	Poorly differentiated; Grade III	Blank(s)	Blank(s)	IVA	Blank(s)	Blank(s)	Blank(s)	Blank(s)	Blank(s)	Blank(s)	T3	N2b	M0	27	Beam radiation	No/Unknown	44	400	220	0	8940/3: Mixed tumor, malignant, NOS	Alive	Alive or dead of other cause	50	Alive
1391186	43 years	Female	Asian or Pacific Islander	Married (including common law)	Left - origin of primary	Blank(s)	Unknown	Blank(s)	Blank(s)	I	Blank(s)	Blank(s)	Blank(s)	Blank(s)	Blank(s)	Blank(s)	T1	N0	M0	27	Beam radiation	No/Unknown	20	100	0	0	8200/3: Adenoid cystic carcinoma	Alive	Alive or dead of other cause	48	Alive
1392087	20 years	Female	White	Married (including common law)	Right - origin of primary	Blank(s)	Moderately differentiated; Grade II	Blank(s)	Blank(s)	IVA	Blank(s)	Blank(s)	Blank(s)	Blank(s)	Blank(s)	Blank(s)	T4a	N2b	M0	27	None/Unknown	No/Unknown	7	500	200	0	8430/3: Mucoepidermoid carcinoma	Alive	Alive or dead of other cause	67	Alive
1407705	77 years	Female	White	Single (never married)	Left - origin of primary	Blank(s)	Unknown	Blank(s)	2	Blank(s)	Blank(s)	Blank(s)	Blank(s)	p2	p0	c0	Blank(s)	Blank(s)	Blank(s)	30	Beam radiation	No/Unknown	Blank(s)	Blank(s)	Blank(s)	Blank(s)	8200/3: Adenoid cystic carcinoma	Alive	Alive or dead of other cause	42	Alive
1421112	36 years	Male	White	Single (never married)	Left - origin of primary	Blank(s)	Undifferentiated; anaplastic; Grade IV	Blank(s)	4C	Blank(s)	Blank(s)	Blank(s)	Blank(s)	p3	p1	c1	Blank(s)	Blank(s)	Blank(s)	30	None/Unknown	Yes	Blank(s)	Blank(s)	Blank(s)	Blank(s)	8140/3: Adenocarcinoma, NOS	Salivary Gland	Dead (attributable to this cancer dx)	33	Dead
1432749	56 years	Male	Asian or Pacific Islander	Married (including common law)	Right - origin of primary	Blank(s)	Moderately differentiated; Grade II	Blank(s)	2	Blank(s)	Blank(s)	Blank(s)	Blank(s)	p2	c0	c0	Blank(s)	Blank(s)	Blank(s)	40	Beam radiation	No/Unknown	Blank(s)	Blank(s)	Blank(s)	Blank(s)	8430/3: Mucoepidermoid carcinoma	Alive	Alive or dead of other cause	34	Alive
1436965	42 years	Male	White	Separated	Right - origin of primary	Blank(s)	Unknown	Blank(s)	Blank(s)	III	Blank(s)	Blank(s)	Blank(s)	Blank(s)	Blank(s)	Blank(s)	T2	N1	M0	27	None/Unknown	No/Unknown	35	300	300	0	8550/3: Acinar cell carcinoma	Alive	Alive or dead of other cause	55	Alive
1444179	53 years	Female	Asian or Pacific Islander	Married (including common law)	Left - origin of primary	Blank(s)	Moderately differentiated; Grade II	Blank(s)	2	Blank(s)	Blank(s)	Blank(s)	Blank(s)	p2	c0	c0	Blank(s)	Blank(s)	Blank(s)	27	None/Unknown	No/Unknown	Blank(s)	Blank(s)	Blank(s)	Blank(s)	8430/3: Mucoepidermoid carcinoma	Alive	Alive or dead of other cause	35	Alive
1452170	32 years	Male	Asian or Pacific Islander	Married (including common law)	Right - origin of primary	Blank(s)	Unknown	Blank(s)	2	Blank(s)	Blank(s)	Blank(s)	Blank(s)	p2	c0	c0	Blank(s)	Blank(s)	Blank(s)	20	None/Unknown	No/Unknown	Blank(s)	Blank(s)	Blank(s)	Blank(s)	8430/3: Mucoepidermoid carcinoma	Alive	Alive or dead of other cause	47	Alive
1452383	69 years	Female	Asian or Pacific Islander	Married (including common law)	Right - origin of primary	Blank(s)	Poorly differentiated; Grade III	Blank(s)	2	Blank(s)	Blank(s)	Blank(s)	Blank(s)	p2	p0	c0	Blank(s)	Blank(s)	Blank(s)	41	Beam radiation	No/Unknown	Blank(s)	Blank(s)	Blank(s)	Blank(s)	8082/3: Lymphoepithelial carcinoma	Alive	Alive or dead of other cause	32	Alive
1456739	31 years	Male	White	Single (never married)	Right - origin of primary	Blank(s)	Undifferentiated; anaplastic; Grade IV	Blank(s)	4A	Blank(s)	Blank(s)	Blank(s)	Blank(s)	p3	p2B	c0	Blank(s)	Blank(s)	Blank(s)	27	Beam radiation	Yes	Blank(s)	Blank(s)	Blank(s)	Blank(s)	8430/3: Mucoepidermoid carcinoma	Alive	Alive or dead of other cause	29	Alive
1463362	51 years	Male	Asian or Pacific Islander	Married (including common law)	Right - origin of primary	Blank(s)	Well differentiated; Grade I	Blank(s)	2	Blank(s)	Blank(s)	Blank(s)	Blank(s)	p2	p0	c0	Blank(s)	Blank(s)	Blank(s)	27	Beam radiation	No/Unknown	Blank(s)	Blank(s)	Blank(s)	Blank(s)	8200/3: Adenoid cystic carcinoma	Alive	Alive or dead of other cause	26	Alive
1467499	26 years	Female	Asian or Pacific Islander	Single (never married)	Right - origin of primary	Blank(s)	Moderately differentiated; Grade II	Blank(s)	99	Blank(s)	Blank(s)	Blank(s)	Blank(s)	Blank(s)	Blank(s)	Blank(s)	Blank(s)	Blank(s)	Blank(s)	41	None/Unknown	No/Unknown	Blank(s)	Blank(s)	Blank(s)	Blank(s)	8430/3: Mucoepidermoid carcinoma	Alive	Alive or dead of other cause	27	Alive
1469022	66 years	Female	White	Divorced	Right - origin of primary	Blank(s)	Moderately differentiated; Grade II	Blank(s)	3	Blank(s)	Blank(s)	Blank(s)	Blank(s)	p3	p0	c0	Blank(s)	Blank(s)	Blank(s)	50	None/Unknown	No/Unknown	Blank(s)	Blank(s)	Blank(s)	Blank(s)	8070/3: Squamous cell carcinoma, NOS	Alive	Alive or dead of other cause	24	Alive
1473341	84 years	Male	Black	Married (including common law)	Left - origin of primary	Blank(s)	Moderately differentiated; Grade II	Blank(s)	2	Blank(s)	Blank(s)	Blank(s)	Blank(s)	p2	p0	c0	Blank(s)	Blank(s)	Blank(s)	27	None/Unknown	No/Unknown	Blank(s)	Blank(s)	Blank(s)	Blank(s)	8430/3: Mucoepidermoid carcinoma	Alive	Alive or dead of other cause	35	Alive
1479528	50 years	Male	White	Single (never married)	Left - origin of primary	Blank(s)	Poorly differentiated; Grade III	Blank(s)	4C	Blank(s)	Blank(s)	Blank(s)	Blank(s)	p4B	p2B	c1	Blank(s)	Blank(s)	Blank(s)	30	None/Unknown	No/Unknown	Blank(s)	Blank(s)	Blank(s)	Blank(s)	8070/3: Squamous cell carcinoma, NOS	Alive	Alive or dead of other cause	4	Alive
4480995	84 years	Female	White	Widowed	Right - origin of primary	Blank(s)	Unknown	Blank(s)	Blank(s)	III	Blank(s)	Blank(s)	Blank(s)	Blank(s)	Blank(s)	Blank(s)	T3	N1	M0	0	Beam radiation	No/Unknown	70	400	100	0	8070/3: Squamous cell carcinoma, NOS	Miscellaneous Malignant Cancer	Dead (attributable to this cancer dx)	1	Dead
4649159	90 years	Female	White	Single (never married)	Right - origin of primary	Blank(s)	Unknown	Blank(s)	Blank(s)	IVA	Blank(s)	Blank(s)	Blank(s)	Blank(s)	Blank(s)	Blank(s)	T3	N2b	M0	20	Beam radiation	No/Unknown	50	400	200	0	8082/3: Lymphoepithelial carcinoma	Other Cause of Death	Alive or dead of other cause	82	Dead
4783631	78 years	Female	White	Separated	Left - origin of primary	Blank(s)	Well differentiated; Grade I	Blank(s)	Blank(s)	Blank(s)	Blank(s)	Blank(s)	Blank(s)	Blank(s)	Blank(s)	Blank(s)	Blank(s)	Blank(s)	Blank(s)	0	Beam radiation	Yes	Blank(s)	Blank(s)	Blank(s)	Blank(s)	8070/3: Squamous cell carcinoma, NOS	Miscellaneous Malignant Cancer	Dead (attributable to this cancer dx)	7	Dead
4931406	60 years	Female	White	Single (never married)	Left - origin of primary	Blank(s)	Unknown	Blank(s)	Blank(s)	IVB	Blank(s)	Blank(s)	Blank(s)	Blank(s)	Blank(s)	Blank(s)	T3	N3	M0	20	Beam radiation	No/Unknown	41	400	200	0	8200/3: Adenoid cystic carcinoma	Larynx	Dead (attributable to this cancer dx)	6	Dead
5033764	77 years	Male	Black	Widowed	Left - origin of primary	Blank(s)	Unknown	Blank(s)	Blank(s)	Blank(s)	Blank(s)	Blank(s)	Blank(s)	Blank(s)	Blank(s)	Blank(s)	Blank(s)	Blank(s)	Blank(s)	90	Beam radiation	No/Unknown	Blank(s)	Blank(s)	Blank(s)	Blank(s)	8200/3: Adenoid cystic carcinoma	Diseases of Heart	Alive or dead of other cause	77	Dead
5095334	78 years	Male	White	Unknown	Left - origin of primary	Blank(s)	Unknown	Blank(s)	Blank(s)	IVB	Blank(s)	Blank(s)	Blank(s)	Blank(s)	Blank(s)	Blank(s)	T4b	N1	M0	90	Beam radiation	No/Unknown	80	800	100	0	8200/3: Adenoid cystic carcinoma	Miscellaneous Malignant Cancer	Alive or dead of other cause	6	Dead
5096979	99 years	Female	White	Widowed	Left - origin of primary	Blank(s)	Unknown	Blank(s)	Blank(s)	UNK Stage	Blank(s)	Blank(s)	Blank(s)	Blank(s)	Blank(s)	Blank(s)	TX	NX	MX	0	None/Unknown	No/Unknown	26	999	999	99	8140/3: Adenocarcinoma, NOS	Miscellaneous Malignant Cancer	Dead (attributable to this cancer dx)	14	Dead
5179251	72 years	Female	White	Divorced	Right - origin of primary	Blank(s)	Poorly differentiated; Grade III	Blank(s)	Blank(s)	III	Blank(s)	Blank(s)	Blank(s)	Blank(s)	Blank(s)	Blank(s)	T3	N0	M0	31	Beam radiation	No/Unknown	34	400	0	0	8140/3: Adenocarcinoma, NOS	Salivary Gland	Dead (attributable to this cancer dx)	9	Dead
5179902	49 years	Male	White	Separated	Left - origin of primary	Blank(s)	Poorly differentiated; Grade III	Blank(s)	Blank(s)	Blank(s)	Blank(s)	Blank(s)	Blank(s)	Blank(s)	Blank(s)	Blank(s)	Blank(s)	Blank(s)	Blank(s)	27	None/Unknown	No/Unknown	Blank(s)	Blank(s)	Blank(s)	Blank(s)	8430/3: Mucoepidermoid carcinoma	Esophagus	Dead (attributable to this cancer dx)	3	Dead
5195973	89 years	Male	White	Widowed	Left - origin of primary	Blank(s)	Unknown	Blank(s)	Blank(s)	IVNOS	Blank(s)	Blank(s)	Blank(s)	Blank(s)	Blank(s)	Blank(s)	TX	N2b	MX	0	Beam radiation	No/Unknown	25	999	290	99	8140/3: Adenocarcinoma, NOS	Salivary Gland	Dead (attributable to this cancer dx)	13	Dead
5239314	82 years	Male	White	Married (including common law)	Left - origin of primary	Blank(s)	Poorly differentiated; Grade III	Blank(s)	Blank(s)	Blank(s)	Blank(s)	Blank(s)	Blank(s)	Blank(s)	Blank(s)	Blank(s)	Blank(s)	Blank(s)	Blank(s)	0	Beam radiation	No/Unknown	Blank(s)	Blank(s)	Blank(s)	Blank(s)	8140/3: Adenocarcinoma, NOS	Cerebrovascular Diseases	Alive or dead of other cause	22	Dead
5244580	60 years	Female	White	Unknown	Left - origin of primary	Blank(s)	Moderately differentiated; Grade II	Blank(s)	Blank(s)	III	Blank(s)	Blank(s)	Blank(s)	Blank(s)	Blank(s)	Blank(s)	T1	N1	M0	30	None/Unknown	No/Unknown	5	300	110	0	8430/3: Mucoepidermoid carcinoma	Alive	Alive or dead of other cause	139	Alive
5245794	80 years	Male	White	Widowed	Right - origin of primary	Blank(s)	Undifferentiated; anaplastic; Grade IV	Blank(s)	Blank(s)	IVA	Blank(s)	Blank(s)	Blank(s)	Blank(s)	Blank(s)	Blank(s)	T2	N2b	M0	27	Beam radiation	No/Unknown	24	310	200	0	8140/3: Adenocarcinoma, NOS	Prostate	Alive or dead of other cause	29	Dead
5263794	57 years	Male	White	Married (including common law)	Right - origin of primary	Blank(s)	Well differentiated; Grade I	Blank(s)	Blank(s)	I	Blank(s)	Blank(s)	Blank(s)	Blank(s)	Blank(s)	Blank(s)	T1	N0	M0	20	Beam radiation	No/Unknown	20	100	0	0	8200/3: Adenoid cystic carcinoma	Alive	Alive or dead of other cause	71	Alive
5267520	61 years	Male	White	Married (including common law)	Left - origin of primary	Blank(s)	Poorly differentiated; Grade III	Blank(s)	Blank(s)	Blank(s)	Blank(s)	Blank(s)	Blank(s)	Blank(s)	Blank(s)	Blank(s)	Blank(s)	Blank(s)	Blank(s)	20	Beam radiation	No/Unknown	Blank(s)	Blank(s)	Blank(s)	Blank(s)	8140/3: Adenocarcinoma, NOS	Alive	Alive or dead of other cause	221	Alive
5270368	84 years	Female	White	Widowed	Right - origin of primary	Blank(s)	Undifferentiated; anaplastic; Grade IV	Blank(s)	Blank(s)	Blank(s)	Blank(s)	Blank(s)	Blank(s)	Blank(s)	Blank(s)	Blank(s)	Blank(s)	Blank(s)	Blank(s)	31	Beam radiation	No/Unknown	Blank(s)	Blank(s)	Blank(s)	Blank(s)	8246/3: Neuroendocrine carcinoma, NOS	Colon excluding Rectum	Alive or dead of other cause	80	Dead
5272030	74 years	Female	White	Widowed	Left - origin of primary	Blank(s)	Unknown	Blank(s)	Blank(s)	Blank(s)	Blank(s)	Blank(s)	Blank(s)	Blank(s)	Blank(s)	Blank(s)	Blank(s)	Blank(s)	Blank(s)	90	Beam radiation	No/Unknown	Blank(s)	Blank(s)	Blank(s)	Blank(s)	8200/3: Adenoid cystic carcinoma	Alive	Alive or dead of other cause	234	Alive
5272208	59 years	Female	White	Married (including common law)	Right - origin of primary	Blank(s)	Unknown	Blank(s)	Blank(s)	Blank(s)	Blank(s)	Blank(s)	Blank(s)	Blank(s)	Blank(s)	Blank(s)	Blank(s)	Blank(s)	Blank(s)	30	None/Unknown	No/Unknown	Blank(s)	Blank(s)	Blank(s)	Blank(s)	8200/3: Adenoid cystic carcinoma	Alive	Alive or dead of other cause	232	Alive
5278510	73 years	Male	White	Widowed	Left - origin of primary	Blank(s)	Undifferentiated; anaplastic; Grade IV	Blank(s)	Blank(s)	Blank(s)	Blank(s)	Blank(s)	Blank(s)	Blank(s)	Blank(s)	Blank(s)	Blank(s)	Blank(s)	Blank(s)	0	None/Unknown	Yes	Blank(s)	Blank(s)	Blank(s)	Blank(s)	8480/3: Mucinous adenocarcinoma	Miscellaneous Malignant Cancer	Dead (attributable to this cancer dx)	11	Dead
5286535	57 years	Male	White	Married (including common law)	Left - origin of primary	Blank(s)	Moderately differentiated; Grade II	Blank(s)	Blank(s)	Blank(s)	Blank(s)	Blank(s)	Blank(s)	Blank(s)	Blank(s)	Blank(s)	Blank(s)	Blank(s)	Blank(s)	20	Beam radiation	No/Unknown	Blank(s)	Blank(s)	Blank(s)	Blank(s)	8440/3: Cystadenocarcinoma, NOS	Rectum and Rectosigmoid Junction	Alive or dead of other cause	165	Dead
5287072	76 years	Male	White	Married (including common law)	Right - origin of primary	Blank(s)	Unknown	Blank(s)	Blank(s)	Blank(s)	Blank(s)	Blank(s)	Blank(s)	Blank(s)	Blank(s)	Blank(s)	Blank(s)	Blank(s)	Blank(s)	20	Beam radiation	No/Unknown	Blank(s)	Blank(s)	Blank(s)	Blank(s)	8200/3: Adenoid cystic carcinoma	Salivary Gland	Dead (attributable to this cancer dx)	26	Dead
5308284	34 years	Female	White	Single (never married)	Right - origin of primary	Blank(s)	Unknown	Blank(s)	Blank(s)	Blank(s)	Blank(s)	Blank(s)	Blank(s)	Blank(s)	Blank(s)	Blank(s)	Blank(s)	Blank(s)	Blank(s)	40	Beam radiation	No/Unknown	Blank(s)	Blank(s)	Blank(s)	Blank(s)	8200/3: Adenoid cystic carcinoma	Alive	Alive or dead of other cause	206	Alive
5315323	40 years	Female	Black	Single (never married)	Right - origin of primary	Blank(s)	Poorly differentiated; Grade III	Blank(s)	Blank(s)	Blank(s)	Blank(s)	Blank(s)	Blank(s)	Blank(s)	Blank(s)	Blank(s)	Blank(s)	Blank(s)	Blank(s)	40	Beam radiation	No/Unknown	Blank(s)	Blank(s)	Blank(s)	Blank(s)	8010/3: Carcinoma, NOS	Other Cause of Death	Alive or dead of other cause	125	Dead
5316602	88 years	Male	White	Married (including common law)	Right - origin of primary	Blank(s)	Unknown	Blank(s)	Blank(s)	Blank(s)	Blank(s)	Blank(s)	Blank(s)	Blank(s)	Blank(s)	Blank(s)	Blank(s)	Blank(s)	Blank(s)	27	Beam radiation	No/Unknown	Blank(s)	Blank(s)	Blank(s)	Blank(s)	8200/3: Adenoid cystic carcinoma	Chronic Obstructive Pulmonary Disease and Allied Cond	Alive or dead of other cause	30	Dead
5317629	62 years	Male	Asian or Pacific Islander	Married (including common law)	Right - origin of primary	Blank(s)	Poorly differentiated; Grade III	Blank(s)	Blank(s)	Blank(s)	Blank(s)	Blank(s)	Blank(s)	Blank(s)	Blank(s)	Blank(s)	Blank(s)	Blank(s)	Blank(s)	31	Beam radiation	No/Unknown	Blank(s)	Blank(s)	Blank(s)	Blank(s)	8481/3: Mucin-producing adenocarcinoma	Salivary Gland	Dead (attributable to this cancer dx)	18	Dead
5323683	67 years	Male	White	Divorced	Left - origin of primary	Blank(s)	Moderately differentiated; Grade II	Blank(s)	Blank(s)	II	Blank(s)	Blank(s)	Blank(s)	Blank(s)	Blank(s)	Blank(s)	T2	N0	M0	27	Beam radiation	No/Unknown	24	100	0	0	8140/3: Adenocarcinoma, NOS	Prostate	Alive or dead of other cause	91	Dead
5332540	70 years	Female	White	Widowed	Right - origin of primary	Blank(s)	Unknown	Blank(s)	Blank(s)	Blank(s)	Blank(s)	Blank(s)	Blank(s)	Blank(s)	Blank(s)	Blank(s)	Blank(s)	Blank(s)	Blank(s)	20	None/Unknown	No/Unknown	Blank(s)	Blank(s)	Blank(s)	Blank(s)	8070/3: Squamous cell carcinoma, NOS	Lung and Bronchus	Dead (attributable to this cancer dx)	58	Dead
5335582	60 years	Female	White	Single (never married)	Left - origin of primary	Blank(s)	Moderately differentiated; Grade II	Blank(s)	Blank(s)	IVC	Blank(s)	Blank(s)	Blank(s)	Blank(s)	Blank(s)	Blank(s)	T4b	N2b	M1	0	Beam radiation	No/Unknown	61	710	200	40	8200/3: Adenoid cystic carcinoma	Salivary Gland	Dead (attributable to this cancer dx)	3	Dead
5340388	78 years	Female	White	Married (including common law)	Left - origin of primary	Blank(s)	Poorly differentiated; Grade III	Blank(s)	Blank(s)	Blank(s)	Blank(s)	Blank(s)	Blank(s)	Blank(s)	Blank(s)	Blank(s)	Blank(s)	Blank(s)	Blank(s)	27	None/Unknown	No/Unknown	Blank(s)	Blank(s)	Blank(s)	Blank(s)	8430/3: Mucoepidermoid carcinoma	Miscellaneous Malignant Cancer	Dead (attributable to this cancer dx)	56	Dead
5341501	52 years	Male	White	Married (including common law)	Right - origin of primary	Blank(s)	Poorly differentiated; Grade III	Blank(s)	Blank(s)	Blank(s)	Blank(s)	Blank(s)	Blank(s)	Blank(s)	Blank(s)	Blank(s)	Blank(s)	Blank(s)	Blank(s)	40	Beam radiation	Yes	Blank(s)	Blank(s)	Blank(s)	Blank(s)	8940/3: Mixed tumor, malignant, NOS	Salivary Gland	Dead (attributable to this cancer dx)	18	Dead
5342526	49 years	Female	White	Married (including common law)	Left - origin of primary	Blank(s)	Unknown	Blank(s)	Blank(s)	Blank(s)	Blank(s)	Blank(s)	Blank(s)	Blank(s)	Blank(s)	Blank(s)	Blank(s)	Blank(s)	Blank(s)	41	None/Unknown	No/Unknown	Blank(s)	Blank(s)	Blank(s)	Blank(s)	8200/3: Adenoid cystic carcinoma	Alive	Alive or dead of other cause	194	Alive
5346087	76 years	Male	White	Married (including common law)	Left - origin of primary	Blank(s)	Poorly differentiated; Grade III	Blank(s)	Blank(s)	IVA	Blank(s)	Blank(s)	Blank(s)	Blank(s)	Blank(s)	Blank(s)	T3	N2b	M0	27	Beam radiation	Yes	50	400	220	0	8940/3: Mixed tumor, malignant, NOS	Stomach	Alive or dead of other cause	18	Dead
5347944	93 years	Male	White	Single (never married)	Left - origin of primary	Blank(s)	Unknown	Blank(s)	Blank(s)	III	Blank(s)	Blank(s)	Blank(s)	Blank(s)	Blank(s)	Blank(s)	T3	N0	M0	0	Beam radiation	No/Unknown	50	400	0	0	8070/3: Squamous cell carcinoma, NOS	Non-Melanoma Skin	Dead (attributable to this cancer dx)	3	Dead
5352309	56 years	Male	White	Married (including common law)	Right - origin of primary	Blank(s)	Undifferentiated; anaplastic; Grade IV	Blank(s)	Blank(s)	Blank(s)	Blank(s)	Blank(s)	Blank(s)	Blank(s)	Blank(s)	Blank(s)	Blank(s)	Blank(s)	Blank(s)	20	None/Unknown	No/Unknown	Blank(s)	Blank(s)	Blank(s)	Blank(s)	8200/3: Adenoid cystic carcinoma	Salivary Gland	Dead (attributable to this cancer dx)	51	Dead
5361225	35 years	Female	White	Divorced	Right - origin of primary	Blank(s)	Unknown	Blank(s)	Blank(s)	Blank(s)	Blank(s)	Blank(s)	Blank(s)	Blank(s)	Blank(s)	Blank(s)	Blank(s)	Blank(s)	Blank(s)	27	None/Unknown	No/Unknown	Blank(s)	Blank(s)	Blank(s)	Blank(s)	8200/3: Adenoid cystic carcinoma	Alive	Alive or dead of other cause	192	Alive
5361824	62 years	Male	White	Single (never married)	Right - origin of primary	Blank(s)	Moderately differentiated; Grade II	Blank(s)	Blank(s)	III	Blank(s)	Blank(s)	Blank(s)	Blank(s)	Blank(s)	Blank(s)	T3	N0	M0	20	Beam radiation	No/Unknown	999	400	0	0	8200/3: Adenoid cystic carcinoma	Alive	Alive or dead of other cause	117	Alive
5365300	86 years	Female	White	Widowed	Right - origin of primary	Blank(s)	Poorly differentiated; Grade III	Blank(s)	Blank(s)	IVA	Blank(s)	Blank(s)	Blank(s)	Blank(s)	Blank(s)	Blank(s)	T4a	N2b	M0	42	None/Unknown	No/Unknown	999	500	290	0	8071/3: Squamous cell carcinoma, keratinizing, NOS	Miscellaneous Malignant Cancer	Dead (attributable to this cancer dx)	2	Dead
5371653	74 years	Female	White	Widowed	Right - origin of primary	Blank(s)	Poorly differentiated; Grade III	Blank(s)	Blank(s)	IVA	Blank(s)	Blank(s)	Blank(s)	Blank(s)	Blank(s)	Blank(s)	T4a	N2b	M0	27	Beam radiation	No/Unknown	45	500	290	0	8200/3: Adenoid cystic carcinoma	Miscellaneous Malignant Cancer	Dead (attributable to this cancer dx)	33	Dead
5372190	64 years	Female	White	Married (including common law)	Right - origin of primary	Blank(s)	Moderately differentiated; Grade II	Blank(s)	Blank(s)	III	Blank(s)	Blank(s)	Blank(s)	Blank(s)	Blank(s)	Blank(s)	T3	N0	M0	40	Beam radiation	No/Unknown	30	400	0	0	8430/3: Mucoepidermoid carcinoma	Alive	Alive or dead of other cause	87	Alive
5373207	60 years	Male	White	Married (including common law)	Left - origin of primary	Blank(s)	Poorly differentiated; Grade III	Blank(s)	Blank(s)	IVA	Blank(s)	Blank(s)	Blank(s)	Blank(s)	Blank(s)	Blank(s)	T3	N2b	M0	41	Beam radiation	Yes	55	400	200	0	8070/3: Squamous cell carcinoma, NOS	Tongue	Dead (attributable to this cancer dx)	19	Dead
5373524	49 years	Female	Asian or Pacific Islander	Married (including common law)	Right - origin of primary	Blank(s)	Well differentiated; Grade I	Blank(s)	Blank(s)	I	Blank(s)	Blank(s)	Blank(s)	Blank(s)	Blank(s)	Blank(s)	T1	N0	M0	41	Beam radiation	No/Unknown	10	100	0	0	8430/3: Mucoepidermoid carcinoma	Alive	Alive or dead of other cause	186	Alive
5374193	78 years	Male	White	Married (including common law)	Left - origin of primary	Blank(s)	Unknown	Blank(s)	Blank(s)	III	Blank(s)	Blank(s)	Blank(s)	Blank(s)	Blank(s)	Blank(s)	T3	N0	M0	27	Beam radiation	No/Unknown	30	400	0	0	8200/3: Adenoid cystic carcinoma	Alive	Alive or dead of other cause	177	Alive
5375291	56 years	Female	White	Widowed	Left - origin of primary	Blank(s)	Moderately differentiated; Grade II	Blank(s)	Blank(s)	II	Blank(s)	Blank(s)	Blank(s)	Blank(s)	Blank(s)	Blank(s)	T2	N0	M0	20	None/Unknown	No/Unknown	30	300	0	0	8140/3: Adenocarcinoma, NOS	Alive	Alive or dead of other cause	185	Alive
5386889	58 years	Male	White	Married (including common law)	Left - origin of primary	Blank(s)	Unknown	Blank(s)	Blank(s)	I	Blank(s)	Blank(s)	Blank(s)	Blank(s)	Blank(s)	Blank(s)	T1	N0	M0	20	Beam radiation	No/Unknown	12	100	0	0	8200/3: Adenoid cystic carcinoma	Alive	Alive or dead of other cause	180	Alive
5397591	74 years	Female	White	Married (including common law)	Right - origin of primary	Blank(s)	Unknown	Blank(s)	Blank(s)	I	Blank(s)	Blank(s)	Blank(s)	Blank(s)	Blank(s)	Blank(s)	T1	N0	M0	27	None/Unknown	No/Unknown	20	100	0	0	8200/3: Adenoid cystic carcinoma	Alive	Alive or dead of other cause	101	Alive
5401810	42 years	Male	White	Divorced	Left - origin of primary	Blank(s)	Unknown	Blank(s)	Blank(s)	UNK Stage	Blank(s)	Blank(s)	Blank(s)	Blank(s)	Blank(s)	Blank(s)	TX	N0	M0	27	Beam radiation	Yes	120	999	0	0	8430/3: Mucoepidermoid carcinoma	Miscellaneous Malignant Cancer	Dead (attributable to this cancer dx)	23	Dead
5409251	75 years	Male	White	Married (including common law)	Left - origin of primary	Blank(s)	Poorly differentiated; Grade III	Blank(s)	Blank(s)	I	Blank(s)	Blank(s)	Blank(s)	Blank(s)	Blank(s)	Blank(s)	T1	N0	M0	27	Beam radiation	No/Unknown	20	350	0	0	8140/3: Adenocarcinoma, NOS	Alive	Alive or dead of other cause	172	Alive
5419891	82 years	Male	White	Married (including common law)	Left - origin of primary	Blank(s)	Unknown	Blank(s)	Blank(s)	III	Blank(s)	Blank(s)	Blank(s)	Blank(s)	Blank(s)	Blank(s)	T3	N1	M0	27	Beam radiation	No/Unknown	999	400	100	0	8070/3: Squamous cell carcinoma, NOS	Miscellaneous Malignant Cancer	Dead (attributable to this cancer dx)	26	Dead
5422686	68 years	Male	White	Married (including common law)	Right - origin of primary	Blank(s)	Unknown	Blank(s)	Blank(s)	II	Blank(s)	Blank(s)	Blank(s)	Blank(s)	Blank(s)	Blank(s)	T2	N0	M0	41	Beam radiation	Yes	27	350	0	0	8200/3: Adenoid cystic carcinoma	Alive	Alive or dead of other cause	168	Alive
5424274	83 years	Female	White	Widowed	Left - origin of primary	Blank(s)	Unknown	Blank(s)	Blank(s)	III	Blank(s)	Blank(s)	Blank(s)	Blank(s)	Blank(s)	Blank(s)	T3	N0	M0	27	None/Unknown	No/Unknown	999	400	0	0	8140/3: Adenocarcinoma, NOS	Diseases of Heart	Alive or dead of other cause	73	Dead
5424274	84 years	Female	White	Widowed	Left - origin of primary	Blank(s)	Poorly differentiated; Grade III	Blank(s)	Blank(s)	III	Blank(s)	Blank(s)	Blank(s)	Blank(s)	Blank(s)	Blank(s)	T3	N0	M0	20	Beam radiation	No/Unknown	999	400	0	0	8070/3: Squamous cell carcinoma, NOS	Diseases of Heart	Alive or dead of other cause	65	Dead
5424349	49 years	Male	White	Married (including common law)	Left - origin of primary	Blank(s)	Poorly differentiated; Grade III	Blank(s)	Blank(s)	NA	Blank(s)	Blank(s)	Blank(s)	Blank(s)	Blank(s)	Blank(s)	NA	NA	NA	40	Beam radiation	Yes	40	350	200	0	8980/3: Carcinosarcoma, NOS	Alive	Alive or dead of other cause	128	Alive
5425305	63 years	Female	White	Widowed	Right - origin of primary	Blank(s)	Moderately differentiated; Grade II	Blank(s)	Blank(s)	II	Blank(s)	Blank(s)	Blank(s)	Blank(s)	Blank(s)	Blank(s)	T2	N0	M0	20	Beam radiation	No/Unknown	32	100	0	0	8200/3: Adenoid cystic carcinoma	Vulva	Alive or dead of other cause	101	Dead
5426539	58 years	Female	White	Married (including common law)	Left - origin of primary	Blank(s)	Moderately differentiated; Grade II	Blank(s)	Blank(s)	IVC	Blank(s)	Blank(s)	Blank(s)	Blank(s)	Blank(s)	Blank(s)	T4a	N0	M1	0	Beam radiation	No/Unknown	50	500	0	40	8071/3: Squamous cell carcinoma, keratinizing, NOS	Miscellaneous Malignant Cancer	Dead (attributable to this cancer dx)	5	Dead
5435323	60 years	Male	White	Married (including common law)	Right - origin of primary	Blank(s)	Poorly differentiated; Grade III	Blank(s)	Blank(s)	IVA	Blank(s)	Blank(s)	Blank(s)	Blank(s)	Blank(s)	Blank(s)	T3	N2b	M0	40	Beam radiation	Yes	55	400	220	0	8140/3: Adenocarcinoma, NOS	Alive	Alive or dead of other cause	144	Alive
5436353	47 years	Female	White	Single (never married)	Left - origin of primary	Blank(s)	Well differentiated; Grade I	Blank(s)	Blank(s)	I	Blank(s)	Blank(s)	Blank(s)	Blank(s)	Blank(s)	Blank(s)	T1	N0	M0	20	None/Unknown	No/Unknown	16	100	0	0	8430/3: Mucoepidermoid carcinoma	Other Cause of Death	Alive or dead of other cause	117	Dead
5448246	32 years	Female	White	Married (including common law)	Left - origin of primary	Blank(s)	Unknown	Blank(s)	Blank(s)	II	Blank(s)	Blank(s)	Blank(s)	Blank(s)	Blank(s)	Blank(s)	T2	N0	M0	20	Beam radiation	Yes	24	100	0	0	8200/3: Adenoid cystic carcinoma	Alive	Alive or dead of other cause	162	Alive
5453005	70 years	Male	White	Married (including common law)	Right - origin of primary	Blank(s)	Unknown	Blank(s)	Blank(s)	I	Blank(s)	Blank(s)	Blank(s)	Blank(s)	Blank(s)	Blank(s)	T1	N0	M0	30	Beam radiation	No/Unknown	20	350	0	0	8200/3: Adenoid cystic carcinoma	Diseases of Heart	Alive or dead of other cause	78	Dead
5453672	35 years	Female	White	Married (including common law)	Right - origin of primary	Blank(s)	Unknown	Blank(s)	Blank(s)	UNK Stage	Blank(s)	Blank(s)	Blank(s)	Blank(s)	Blank(s)	Blank(s)	TX	N0	M0	20	None/Unknown	No/Unknown	999	300	0	0	8200/3: Adenoid cystic carcinoma	Alive	Alive or dead of other cause	167	Alive
5467845	68 years	Female	White	Widowed	Left - origin of primary	Blank(s)	Poorly differentiated; Grade III	Blank(s)	Blank(s)	IVC	Blank(s)	Blank(s)	Blank(s)	Blank(s)	Blank(s)	Blank(s)	TX	N1	M1	0	Beam radiation	No/Unknown	999	999	100	40	8140/3: Adenocarcinoma, NOS	Salivary Gland	Dead (attributable to this cancer dx)	4	Dead
5472580	55 years	Female	White	Married (including common law)	Right - origin of primary	Blank(s)	Poorly differentiated; Grade III	Blank(s)	Blank(s)	IVA	Blank(s)	Blank(s)	Blank(s)	Blank(s)	Blank(s)	Blank(s)	T1	N2b	M0	41	Beam radiation	No/Unknown	15	100	200	0	8140/3: Adenocarcinoma, NOS	Alive	Alive or dead of other cause	146	Alive
5484135	71 years	Male	White	Married (including common law)	Right - origin of primary	Blank(s)	Unknown	Blank(s)	Blank(s)	II	Blank(s)	Blank(s)	Blank(s)	Blank(s)	Blank(s)	Blank(s)	T2	N0	M0	50	Beam radiation	No/Unknown	40	100	0	0	8940/3: Mixed tumor, malignant, NOS	Alive	Alive or dead of other cause	153	Alive
5486194	74 years	Male	Black	Married (including common law)	Left - origin of primary	Blank(s)	Unknown	Blank(s)	Blank(s)	III	Blank(s)	Blank(s)	Blank(s)	Blank(s)	Blank(s)	Blank(s)	T2	N1	M0	27	Beam radiation	No/Unknown	28	100	100	0	8500/3: Infiltrating duct carcinoma, NOS	Other Cause of Death	Alive or dead of other cause	77	Dead
5494054	84 years	Female	White	Widowed	Right - origin of primary	Blank(s)	Poorly differentiated; Grade III	Blank(s)	Blank(s)	UNK Stage	Blank(s)	Blank(s)	Blank(s)	Blank(s)	Blank(s)	Blank(s)	T3	NX	M0	30	None/Unknown	No/Unknown	47	400	999	0	8940/3: Mixed tumor, malignant, NOS	Miscellaneous Malignant Cancer	Dead (attributable to this cancer dx)	20	Dead
5505350	51 years	Male	Black	Married (including common law)	Left - origin of primary	Blank(s)	Unknown	Blank(s)	Blank(s)	UNK Stage	Blank(s)	Blank(s)	Blank(s)	Blank(s)	Blank(s)	Blank(s)	TX	NX	MX	90	None/Unknown	No/Unknown	999	999	999	99	8290/3: Oxyphilic adenocarcinoma	Salivary Gland	Dead (attributable to this cancer dx)	24	Dead
5510868	44 years	Male	White	Divorced	Left - origin of primary	Blank(s)	Poorly differentiated; Grade III	Blank(s)	Blank(s)	III	Blank(s)	Blank(s)	Blank(s)	Blank(s)	Blank(s)	Blank(s)	T3	N1	M0	27	Beam radiation	Yes	32	400	100	0	8140/3: Adenocarcinoma, NOS	Salivary Gland	Dead (attributable to this cancer dx)	11	Dead
5517290	57 years	Male	White	Single (never married)	Right - origin of primary	Blank(s)	Unknown	Blank(s)	Blank(s)	II	Blank(s)	Blank(s)	Blank(s)	Blank(s)	Blank(s)	Blank(s)	T2	N0	M0	90	Recommended, unknown if administered	No/Unknown	22	310	0	0	8562/3: Epithelial-myoepithelial carcinoma	Alive	Alive or dead of other cause	88	Alive
5517429	15 years	Male	White	Single (never married)	Left - origin of primary	Blank(s)	Undifferentiated; anaplastic; Grade IV	Blank(s)	Blank(s)	III	Blank(s)	Blank(s)	Blank(s)	Blank(s)	Blank(s)	Blank(s)	T2	N1	M0	27	Beam radiation	No/Unknown	25	100	100	0	8083/3: Basaloid squamous cell carcinoma	Alive	Alive or dead of other cause	138	Alive
5524208	74 years	Male	White	Married (including common law)	Left - origin of primary	Blank(s)	Moderately differentiated; Grade II	Blank(s)	Blank(s)	II	Blank(s)	Blank(s)	Blank(s)	Blank(s)	Blank(s)	Blank(s)	T2	N0	M0	27	None/Unknown	No/Unknown	30	300	0	0	8430/3: Mucoepidermoid carcinoma	Alive	Alive or dead of other cause	135	Alive
5524750	80 years	Female	White	Married (including common law)	Left - origin of primary	Blank(s)	Poorly differentiated; Grade III	Blank(s)	1	Blank(s)	Blank(s)	Blank(s)	Blank(s)	p1	p0	c0	Blank(s)	Blank(s)	Blank(s)	31	Beam radiation	No/Unknown	Blank(s)	Blank(s)	Blank(s)	Blank(s)	8500/3: Infiltrating duct carcinoma, NOS	Alive	Alive or dead of other cause	33	Alive
5528011	47 years	Male	White	Single (never married)	Right - origin of primary	Blank(s)	Poorly differentiated; Grade III	Blank(s)	Blank(s)	IVA	Blank(s)	Blank(s)	Blank(s)	Blank(s)	Blank(s)	Blank(s)	T4a	N2b	M0	50	Beam radiation	No/Unknown	30	500	290	0	8147/3: Basal cell adenocarcinoma	Alive	Alive or dead of other cause	133	Alive
5529200	64 years	Female	White	Divorced	Right - origin of primary	Blank(s)	Poorly differentiated; Grade III	Blank(s)	Blank(s)	II	Blank(s)	Blank(s)	Blank(s)	Blank(s)	Blank(s)	Blank(s)	T2	N0	M0	30	None/Unknown	No/Unknown	25	310	0	0	8010/3: Carcinoma, NOS	Breast	Alive or dead of other cause	15	Dead
5530759	29 years	Male	White	Married (including common law)	Right - origin of primary	Blank(s)	Moderately differentiated; Grade II	Blank(s)	Blank(s)	I	Blank(s)	Blank(s)	Blank(s)	Blank(s)	Blank(s)	Blank(s)	T1	N0	M0	20	Beam radiation	No/Unknown	12	350	0	0	8430/3: Mucoepidermoid carcinoma	Alive	Alive or dead of other cause	136	Alive
5532145	83 years	Female	White	Unknown	Right - origin of primary	Blank(s)	Well differentiated; Grade I	Blank(s)	Blank(s)	I	Blank(s)	Blank(s)	Blank(s)	Blank(s)	Blank(s)	Blank(s)	T1	N0	M0	20	None/Unknown	No/Unknown	9	100	0	0	8430/3: Mucoepidermoid carcinoma	Alive	Alive or dead of other cause	133	Alive
5533729	38 years	Female	White	Married (including common law)	Left - origin of primary	Blank(s)	Poorly differentiated; Grade III	Blank(s)	Blank(s)	IVB	Blank(s)	Blank(s)	Blank(s)	Blank(s)	Blank(s)	Blank(s)	T4b	N0	M0	32	Beam radiation	No/Unknown	31	520	0	0	8200/3: Adenoid cystic carcinoma	Alive	Alive or dead of other cause	143	Alive
5543062	72 years	Female	White	Married (including common law)	Right - origin of primary	Blank(s)	Unknown	Blank(s)	Blank(s)	I	Blank(s)	Blank(s)	Blank(s)	Blank(s)	Blank(s)	Blank(s)	T1	N0	M0	90	Beam radiation	No/Unknown	20	350	0	0	8200/3: Adenoid cystic carcinoma	Alive	Alive or dead of other cause	26	Alive
5550817	62 years	Female	White	Married (including common law)	Right - origin of primary	Blank(s)	Moderately differentiated; Grade II	Blank(s)	Blank(s)	III	Blank(s)	Blank(s)	Blank(s)	Blank(s)	Blank(s)	Blank(s)	T3	N0	M0	40	None/Unknown	No/Unknown	4	400	0	0	8070/3: Squamous cell carcinoma, NOS	Miscellaneous Malignant Cancer	Dead (attributable to this cancer dx)	10	Dead
5552582	83 years	Female	White	Widowed	Right - origin of primary	Blank(s)	Unknown	Blank(s)	Blank(s)	IVC	Blank(s)	Blank(s)	Blank(s)	Blank(s)	Blank(s)	Blank(s)	TX	N0	M1	0	None/Unknown	Yes	999	999	0	40	8480/3: Mucinous adenocarcinoma	Salivary Gland	Dead (attributable to this cancer dx)	3	Dead
5555787	58 years	Male	White	Divorced	Left - origin of primary	Blank(s)	Poorly differentiated; Grade III	Blank(s)	Blank(s)	II	Blank(s)	Blank(s)	Blank(s)	Blank(s)	Blank(s)	Blank(s)	T2	N0	M0	90	None/Unknown	No/Unknown	39	100	0	0	8140/3: Adenocarcinoma, NOS	Other Cause of Death	Alive or dead of other cause	41	Dead
5561334	57 years	Female	White	Married (including common law)	Left - origin of primary	Blank(s)	Well differentiated; Grade I	Blank(s)	Blank(s)	NA	Blank(s)	Blank(s)	Blank(s)	Blank(s)	Blank(s)	Blank(s)	NA	NA	NA	27	None/Unknown	No/Unknown	999	100	0	0	8811/3: Fibromyxosarcoma	Alive	Alive or dead of other cause	121	Alive
5567531	08 years	Female	White	Single (never married)	Right - origin of primary	Blank(s)	Unknown	Blank(s)	Blank(s)	II	Blank(s)	Blank(s)	Blank(s)	Blank(s)	Blank(s)	Blank(s)	T2	N0	M0	30	None/Unknown	No/Unknown	30	100	0	0	8550/3: Acinar cell carcinoma	Alive	Alive or dead of other cause	122	Alive
5568504	84 years	Female	White	Widowed	Left - origin of primary	Blank(s)	Unknown	Blank(s)	Blank(s)	UNK Stage	Blank(s)	Blank(s)	Blank(s)	Blank(s)	Blank(s)	Blank(s)	TX	N0	MX	0	None/Unknown	No/Unknown	999	999	0	99	8430/3: Mucoepidermoid carcinoma	Alive	Alive or dead of other cause	130	Alive
5570628	26 years	Male	White	Married (including common law)	Left - origin of primary	Blank(s)	Unknown	Blank(s)	Blank(s)	II	Blank(s)	Blank(s)	Blank(s)	Blank(s)	Blank(s)	Blank(s)	T2	N0	M0	27	Beam radiation	No/Unknown	33	310	0	0	8550/3: Acinar cell carcinoma	Alive	Alive or dead of other cause	131	Alive
5583828	82 years	Male	White	Married (including common law)	Right - origin of primary	Blank(s)	Unknown	Blank(s)	Blank(s)	III	Blank(s)	Blank(s)	Blank(s)	Blank(s)	Blank(s)	Blank(s)	T3	N0	M0	40	Beam radiation	No/Unknown	34	408	0	0	8200/3: Adenoid cystic carcinoma	Nasopharynx	Dead (attributable to this cancer dx)	45	Dead
5587787	56 years	Female	Black	Widowed	Right - origin of primary	Blank(s)	Unknown	Blank(s)	Blank(s)	I	Blank(s)	Blank(s)	Blank(s)	Blank(s)	Blank(s)	Blank(s)	T1	N0	M0	27	Beam radiation	No/Unknown	16	100	0	0	8200/3: Adenoid cystic carcinoma	Alive	Alive or dead of other cause	118	Alive
5589306	78 years	Female	White	Widowed	Left - origin of primary	Blank(s)	Unknown	Blank(s)	Blank(s)	I	Blank(s)	Blank(s)	Blank(s)	Blank(s)	Blank(s)	Blank(s)	T1	N0	M0	41	Beam radiation	No/Unknown	20	100	0	0	8200/3: Adenoid cystic carcinoma	Alive	Alive or dead of other cause	110	Alive
5590347	52 years	Female	White	Widowed	Right - origin of primary	Blank(s)	Well differentiated; Grade I	Blank(s)	Blank(s)	I	Blank(s)	Blank(s)	Blank(s)	Blank(s)	Blank(s)	Blank(s)	T1	N0	M0	30	None/Unknown	No/Unknown	14	100	0	0	8200/3: Adenoid cystic carcinoma	Alive	Alive or dead of other cause	114	Alive
5599267	34 years	Male	White	Single (never married)	Left - origin of primary	Blank(s)	Moderately differentiated; Grade II	Blank(s)	Blank(s)	I	Blank(s)	Blank(s)	Blank(s)	Blank(s)	Blank(s)	Blank(s)	T1	N0	M0	30	Beam radiation	No/Unknown	10	100	0	0	8430/3: Mucoepidermoid carcinoma	Alive	Alive or dead of other cause	108	Alive
5603782	62 years	Male	White	Married (including common law)	Right - origin of primary	Blank(s)	Poorly differentiated; Grade III	Blank(s)	Blank(s)	II	Blank(s)	Blank(s)	Blank(s)	Blank(s)	Blank(s)	Blank(s)	T2	N0	M0	30	Beam radiation	No/Unknown	27	100	0	0	8140/3: Adenocarcinoma, NOS	Alive	Alive or dead of other cause	108	Alive
5604688	46 years	Female	Black	Single (never married)	Left - origin of primary	Blank(s)	Unknown	Blank(s)	Blank(s)	III	Blank(s)	Blank(s)	Blank(s)	Blank(s)	Blank(s)	Blank(s)	T3	N0	M0	31	None/Unknown	No/Unknown	17	400	0	0	8200/3: Adenoid cystic carcinoma	Alive	Alive or dead of other cause	119	Alive
5616111	71 years	Female	White	Widowed	Left - origin of primary	Blank(s)	Unknown	Blank(s)	Blank(s)	I	Blank(s)	Blank(s)	Blank(s)	Blank(s)	Blank(s)	Blank(s)	T1	N0	M0	30	None/Unknown	No/Unknown	12	100	0	0	8200/3: Adenoid cystic carcinoma	Alive	Alive or dead of other cause	113	Alive
5630027	70 years	Male	White	Married (including common law)	Right - origin of primary	Blank(s)	Poorly differentiated; Grade III	Blank(s)	Blank(s)	UNK Stage	Blank(s)	Blank(s)	Blank(s)	Blank(s)	Blank(s)	Blank(s)	TX	NX	MX	0	None/Unknown	No/Unknown	999	999	999	99	8574/3: Adenocarcinoma with neuroendocrine differentiation	Lung and Bronchus	Alive or dead of other cause	6	Dead
5647601	69 years	Male	White	Unknown	Right - origin of primary	Blank(s)	Unknown	Blank(s)	Blank(s)	UNK Stage	Blank(s)	Blank(s)	Blank(s)	Blank(s)	Blank(s)	Blank(s)	TX	N0	M0	0	None/Unknown	No/Unknown	25	999	0	0	8010/3: Carcinoma, NOS	Alive	Alive or dead of other cause	99	Alive
5663267	86 years	Male	White	Married (including common law)	Left - origin of primary	Blank(s)	Poorly differentiated; Grade III	Blank(s)	Blank(s)	IVC	Blank(s)	Blank(s)	Blank(s)	Blank(s)	Blank(s)	Blank(s)	TX	NX	M1	0	None/Unknown	Yes	120	999	999	60	8246/3: Neuroendocrine carcinoma, NOS	Miscellaneous Malignant Cancer	Dead (attributable to this cancer dx)	14	Dead
5668898	79 years	Male	White	Married (including common law)	Left - origin of primary	Blank(s)	Unknown	Blank(s)	Blank(s)	III	Blank(s)	Blank(s)	Blank(s)	Blank(s)	Blank(s)	Blank(s)	T3	N0	M0	30	Beam radiation	No/Unknown	40	400	0	0	8200/3: Adenoid cystic carcinoma	Diseases of Heart	Alive or dead of other cause	50	Dead
5675930	63 years	Female	Asian or Pacific Islander	Widowed	Left - origin of primary	Blank(s)	Undifferentiated; anaplastic; Grade IV	Blank(s)	Blank(s)	IVA	Blank(s)	Blank(s)	Blank(s)	Blank(s)	Blank(s)	Blank(s)	T4a	N0	M0	50	Beam radiation	No/Unknown	110	500	0	0	8430/3: Mucoepidermoid carcinoma	Alive	Alive or dead of other cause	126	Alive
5679162	57 years	Male	White	Married (including common law)	Right - origin of primary	Blank(s)	Undifferentiated; anaplastic; Grade IV	Blank(s)	Blank(s)	IVA	Blank(s)	Blank(s)	Blank(s)	Blank(s)	Blank(s)	Blank(s)	T2	N2b	M0	31	Beam radiation	Yes	40	350	220	0	8430/3: Mucoepidermoid carcinoma	Miscellaneous Malignant Cancer	Dead (attributable to this cancer dx)	66	Dead
5685006	77 years	Male	White	Married (including common law)	Right - origin of primary	Blank(s)	Moderately differentiated; Grade II	Blank(s)	Blank(s)	I	Blank(s)	Blank(s)	Blank(s)	Blank(s)	Blank(s)	Blank(s)	T1	N0	M0	30	None/Unknown	No/Unknown	10	100	0	0	8430/3: Mucoepidermoid carcinoma	Other Cause of Death	Alive or dead of other cause	74	Dead
5697420	58 years	Male	Black	Single (never married)	Right - origin of primary	Blank(s)	Well differentiated; Grade I	Blank(s)	Blank(s)	III	Blank(s)	Blank(s)	Blank(s)	Blank(s)	Blank(s)	Blank(s)	T3	N0	M0	27	Beam radiation	No/Unknown	42	408	0	0	8200/3: Adenoid cystic carcinoma	Alive	Alive or dead of other cause	78	Alive
5700972	54 years	Female	White	Single (never married)	Left - origin of primary	Blank(s)	Moderately differentiated; Grade II	Blank(s)	Blank(s)	I	Blank(s)	Blank(s)	Blank(s)	Blank(s)	Blank(s)	Blank(s)	T1	N0	M0	40	None/Unknown	No/Unknown	1	300	0	0	8010/3: Carcinoma, NOS	Alive	Alive or dead of other cause	80	Alive
5710653	60 years	Female	White	Married (including common law)	Right - origin of primary	Blank(s)	Well differentiated; Grade I	Blank(s)	Blank(s)	II	Blank(s)	Blank(s)	Blank(s)	Blank(s)	Blank(s)	Blank(s)	T2	N0	M0	30	None/Unknown	No/Unknown	25	100	0	0	8200/3: Adenoid cystic carcinoma	Alive	Alive or dead of other cause	63	Alive
5711411	78 years	Male	White	Married (including common law)	Left - origin of primary	Blank(s)	Poorly differentiated; Grade III	Blank(s)	Blank(s)	IVC	Blank(s)	Blank(s)	Blank(s)	Blank(s)	Blank(s)	Blank(s)	T4a	N2b	M1	53	None/Unknown	No/Unknown	80	450	220	50	8070/3: Squamous cell carcinoma, NOS	Miscellaneous Malignant Cancer	Dead (attributable to this cancer dx)	8	Dead
5728450	81 years	Male	White	Married (including common law)	Right - origin of primary	Blank(s)	Undifferentiated; anaplastic; Grade IV	Blank(s)	Blank(s)	III	Blank(s)	Blank(s)	Blank(s)	Blank(s)	Blank(s)	Blank(s)	T3	N1	M0	30	Beam radiation	No/Unknown	15	400	110	0	8010/3: Carcinoma, NOS	Alive	Alive or dead of other cause	78	Alive
5731450	41 years	Male	Black	Single (never married)	Right - origin of primary	Blank(s)	Unknown	Blank(s)	Blank(s)	IVC	Blank(s)	Blank(s)	Blank(s)	Blank(s)	Blank(s)	Blank(s)	T3	N0	M1	27	Beam radiation	No/Unknown	45	400	0	50	8010/3: Carcinoma, NOS	Salivary Gland	Dead (attributable to this cancer dx)	3	Dead
5743409	84 years	Female	White	Widowed	Right - origin of primary	Blank(s)	Well differentiated; Grade I	Blank(s)	Blank(s)	II	Blank(s)	Blank(s)	Blank(s)	Blank(s)	Blank(s)	Blank(s)	T2	N0	M0	27	None/Unknown	No/Unknown	25	100	0	0	8430/3: Mucoepidermoid carcinoma	Alive	Alive or dead of other cause	62	Alive
5750160	30 years	Female	White	Married (including common law)	Right - origin of primary	Blank(s)	Moderately differentiated; Grade II	Blank(s)	Blank(s)	I	Blank(s)	Blank(s)	Blank(s)	Blank(s)	Blank(s)	Blank(s)	T1	N0	M0	40	None/Unknown	No/Unknown	20	100	0	0	8430/3: Mucoepidermoid carcinoma	Alive	Alive or dead of other cause	68	Alive
5769477	46 years	Male	White	Divorced	Right - origin of primary	Blank(s)	Unknown	Blank(s)	Blank(s)	I	Blank(s)	Blank(s)	Blank(s)	Blank(s)	Blank(s)	Blank(s)	T1	N0	M0	31	Beam radiation	No/Unknown	13	100	0	0	8200/3: Adenoid cystic carcinoma	Alive	Alive or dead of other cause	70	Alive
5770917	80 years	Male	White	Widowed	Right - origin of primary	Blank(s)	Moderately differentiated; Grade II	Blank(s)	Blank(s)	UNK Stage	Blank(s)	Blank(s)	Blank(s)	Blank(s)	Blank(s)	Blank(s)	TX	N0	M0	0	Beam radiation	Yes	100	999	0	0	8070/3: Squamous cell carcinoma, NOS	Miscellaneous Malignant Cancer	Dead (attributable to this cancer dx)	7	Dead
5781671	74 years	Female	White	Divorced	Right - origin of primary	Blank(s)	Undifferentiated; anaplastic; Grade IV	Blank(s)	Blank(s)	II	Blank(s)	Blank(s)	Blank(s)	Blank(s)	Blank(s)	Blank(s)	T2	N0	M0	30	Beam radiation	No/Unknown	25	350	0	0	8230/3: Solid carcinoma, NOS	Salivary Gland	Dead (attributable to this cancer dx)	41	Dead
5785862	60 years	Female	White	Unknown	Left - origin of primary	Blank(s)	Moderately differentiated; Grade II	Blank(s)	Blank(s)	UNK Stage	Blank(s)	Blank(s)	Blank(s)	Blank(s)	Blank(s)	Blank(s)	TX	NX	MX	42	None/Unknown	No/Unknown	999	999	999	99	8430/3: Mucoepidermoid carcinoma	Alive	Alive or dead of other cause	48	Alive
5797001	77 years	Female	White	Widowed	Left - origin of primary	Blank(s)	Poorly differentiated; Grade III	Blank(s)	Blank(s)	IVC	Blank(s)	Blank(s)	Blank(s)	Blank(s)	Blank(s)	Blank(s)	TX	N2c	M1	27	None/Unknown	Yes	993	999	420	10	8072/3: Squamous cell carcinoma, large cell, nonkeratinizing, NOS	Esophagus	Dead (attributable to this cancer dx)	15	Dead
5797426	32 years	Female	White	Single (never married)	Right - origin of primary	Blank(s)	Well differentiated; Grade I	Blank(s)	Blank(s)	II	Blank(s)	Blank(s)	Blank(s)	Blank(s)	Blank(s)	Blank(s)	T2	N0	M0	30	Beam radiation	No/Unknown	28	350	0	0	8200/3: Adenoid cystic carcinoma	Alive	Alive or dead of other cause	8	Alive
5813077	68 years	Male	White	Unknown	Right - origin of primary	Blank(s)	Unknown	Blank(s)	3	Blank(s)	Blank(s)	Blank(s)	Blank(s)	c2	c1	c0	Blank(s)	Blank(s)	Blank(s)	32	Beam radiation	Yes	Blank(s)	Blank(s)	Blank(s)	Blank(s)	8000/3: Neoplasm, malignant	Salivary Gland	Dead (attributable to this cancer dx)	34	Dead
5825040	59 years	Male	White	Single (never married)	Left - origin of primary	Blank(s)	Moderately differentiated; Grade II	Blank(s)	2	Blank(s)	Blank(s)	Blank(s)	Blank(s)	p2	p0	c0	Blank(s)	Blank(s)	Blank(s)	31	Beam radiation	No/Unknown	Blank(s)	Blank(s)	Blank(s)	Blank(s)	8200/3: Adenoid cystic carcinoma	Miscellaneous Malignant Cancer	Dead (attributable to this cancer dx)	26	Dead
5825689	50 years	Male	Black	Married (including common law)	Left - origin of primary	Blank(s)	Moderately differentiated; Grade II	Blank(s)	3	Blank(s)	Blank(s)	Blank(s)	Blank(s)	p3	p0	c0	Blank(s)	Blank(s)	Blank(s)	30	Beam radiation	No/Unknown	Blank(s)	Blank(s)	Blank(s)	Blank(s)	8310/3: Clear cell adenocarcinoma, NOS	Alive	Alive or dead of other cause	36	Alive
5831590	61 years	Male	White	Married (including common law)	Right - origin of primary	Blank(s)	Unknown	Blank(s)	3	Blank(s)	Blank(s)	Blank(s)	Blank(s)	p3	p0	c0	Blank(s)	Blank(s)	Blank(s)	27	Beam radiation	No/Unknown	Blank(s)	Blank(s)	Blank(s)	Blank(s)	8502/3: Secretory carcinoma of breast	Alive	Alive or dead of other cause	41	Alive
5837404	71 years	Female	White	Married (including common law)	Right - origin of primary	Blank(s)	Moderately differentiated; Grade II	Blank(s)	1	Blank(s)	Blank(s)	Blank(s)	Blank(s)	p1	c0	c0	Blank(s)	Blank(s)	Blank(s)	27	None/Unknown	No/Unknown	Blank(s)	Blank(s)	Blank(s)	Blank(s)	8430/3: Mucoepidermoid carcinoma	Alive	Alive or dead of other cause	0	Alive
5872097	43 years	Female	American Indian/Alaska Native	Married (including common law)	Right - origin of primary	Blank(s)	Well differentiated; Grade I	Blank(s)	2	Blank(s)	Blank(s)	Blank(s)	Blank(s)	p2	c0	c0	Blank(s)	Blank(s)	Blank(s)	27	Beam radiation	No/Unknown	Blank(s)	Blank(s)	Blank(s)	Blank(s)	8200/3: Adenoid cystic carcinoma	Alive	Alive or dead of other cause	33	Alive
5887779	26 years	Female	White	Single (never married)	Left - origin of primary	Blank(s)	Moderately differentiated; Grade II	Blank(s)	1	Blank(s)	Blank(s)	Blank(s)	Blank(s)	p1	c0	c0	Blank(s)	Blank(s)	Blank(s)	27	Beam radiation	No/Unknown	Blank(s)	Blank(s)	Blank(s)	Blank(s)	8500/3: Infiltrating duct carcinoma, NOS	Alive	Alive or dead of other cause	30	Alive
8828542	73 years	Male	Asian or Pacific Islander	Married (including common law)	Right - origin of primary	Blank(s)	Undifferentiated; anaplastic; Grade IV	Blank(s)	Blank(s)	IVA	Blank(s)	Blank(s)	Blank(s)	Blank(s)	Blank(s)	Blank(s)	T1	N2b	M0	40	None/Unknown	No/Unknown	20	100	200	0	8012/3: Large cell carcinoma, NOS	Nasopharynx	Dead (attributable to this cancer dx)	63	Dead
8967584	73 years	Male	Asian or Pacific Islander	Unknown	Left - origin of primary	Blank(s)	Poorly differentiated; Grade III	Blank(s)	Blank(s)	II	Blank(s)	Blank(s)	Blank(s)	Blank(s)	Blank(s)	Blank(s)	T2	N0	M0	31	Beam radiation	No/Unknown	23	100	0	0	8430/3: Mucoepidermoid carcinoma	Thyroid	Alive or dead of other cause	55	Dead
8986410	56 years	Male	Asian or Pacific Islander	Married (including common law)	Right - origin of primary	Blank(s)	Unknown	Blank(s)	Blank(s)	Blank(s)	Blank(s)	Blank(s)	Blank(s)	Blank(s)	Blank(s)	Blank(s)	Blank(s)	Blank(s)	Blank(s)	27	None/Unknown	No/Unknown	Blank(s)	Blank(s)	Blank(s)	Blank(s)	8200/3: Adenoid cystic carcinoma	Lung and Bronchus	Alive or dead of other cause	62	Dead
8989470	76 years	Male	Black	Married (including common law)	Left - origin of primary	Blank(s)	Unknown	Blank(s)	Blank(s)	I	Blank(s)	Blank(s)	Blank(s)	Blank(s)	Blank(s)	Blank(s)	T1	N0	M0	41	None/Unknown	No/Unknown	16	100	0	0	8200/3: Adenoid cystic carcinoma	Alive	Alive or dead of other cause	83	Alive
8996587	62 years	Female	Asian or Pacific Islander	Single (never married)	Right - origin of primary	Blank(s)	Unknown	Blank(s)	Blank(s)	Blank(s)	Blank(s)	Blank(s)	Blank(s)	Blank(s)	Blank(s)	Blank(s)	Blank(s)	Blank(s)	Blank(s)	41	Beam radiation	No/Unknown	Blank(s)	Blank(s)	Blank(s)	Blank(s)	8200/3: Adenoid cystic carcinoma	Chronic Obstructive Pulmonary Disease and Allied Cond	Alive or dead of other cause	149	Dead
8997424	52 years	Male	Asian or Pacific Islander	Married (including common law)	Left - origin of primary	Blank(s)	Moderately differentiated; Grade II	Blank(s)	Blank(s)	Blank(s)	Blank(s)	Blank(s)	Blank(s)	Blank(s)	Blank(s)	Blank(s)	Blank(s)	Blank(s)	Blank(s)	20	None/Unknown	No/Unknown	Blank(s)	Blank(s)	Blank(s)	Blank(s)	8430/3: Mucoepidermoid carcinoma	Salivary Gland	Dead (attributable to this cancer dx)	116	Dead
8999847	54 years	Male	Asian or Pacific Islander	Married (including common law)	Left - origin of primary	Blank(s)	Poorly differentiated; Grade III	Blank(s)	Blank(s)	Blank(s)	Blank(s)	Blank(s)	Blank(s)	Blank(s)	Blank(s)	Blank(s)	Blank(s)	Blank(s)	Blank(s)	27	Refused (1988+)	No/Unknown	Blank(s)	Blank(s)	Blank(s)	Blank(s)	8140/3: Adenocarcinoma, NOS	Salivary Gland	Dead (attributable to this cancer dx)	58	Dead
9004344	69 years	Male	White	Single (never married)	Left - origin of primary	Blank(s)	Poorly differentiated; Grade III	Blank(s)	Blank(s)	Blank(s)	Blank(s)	Blank(s)	Blank(s)	Blank(s)	Blank(s)	Blank(s)	Blank(s)	Blank(s)	Blank(s)	40	Beam radiation	No/Unknown	Blank(s)	Blank(s)	Blank(s)	Blank(s)	8941/3: Carcinoma in pleomorphic adenoma	Diseases of Heart	Alive or dead of other cause	93	Dead
9012686	46 years	Male	Black	Married (including common law)	Right - origin of primary	Blank(s)	Unknown	Blank(s)	Blank(s)	Blank(s)	Blank(s)	Blank(s)	Blank(s)	Blank(s)	Blank(s)	Blank(s)	Blank(s)	Blank(s)	Blank(s)	41	Beam radiation	No/Unknown	Blank(s)	Blank(s)	Blank(s)	Blank(s)	8200/3: Adenoid cystic carcinoma	Alive	Alive or dead of other cause	225	Alive
9016466	62 years	Female	Asian or Pacific Islander	Married (including common law)	Right - origin of primary	Blank(s)	Well differentiated; Grade I	Blank(s)	Blank(s)	Blank(s)	Blank(s)	Blank(s)	Blank(s)	Blank(s)	Blank(s)	Blank(s)	Blank(s)	Blank(s)	Blank(s)	41	Beam radiation	No/Unknown	Blank(s)	Blank(s)	Blank(s)	Blank(s)	8200/3: Adenoid cystic carcinoma	Alive	Alive or dead of other cause	195	Alive
9025102	30 years	Female	Asian or Pacific Islander	Married (including common law)	Right - origin of primary	Blank(s)	Moderately differentiated; Grade II	Blank(s)	Blank(s)	Blank(s)	Blank(s)	Blank(s)	Blank(s)	Blank(s)	Blank(s)	Blank(s)	Blank(s)	Blank(s)	Blank(s)	40	None/Unknown	No/Unknown	Blank(s)	Blank(s)	Blank(s)	Blank(s)	8200/3: Adenoid cystic carcinoma	Alive	Alive or dead of other cause	197	Alive
9025576	43 years	Male	Black	Married (including common law)	Right - origin of primary	Blank(s)	Unknown	Blank(s)	Blank(s)	Blank(s)	Blank(s)	Blank(s)	Blank(s)	Blank(s)	Blank(s)	Blank(s)	Blank(s)	Blank(s)	Blank(s)	40	Beam radiation	No/Unknown	Blank(s)	Blank(s)	Blank(s)	Blank(s)	8200/3: Adenoid cystic carcinoma	Alive	Alive or dead of other cause	199	Alive
9027885	57 years	Male	Asian or Pacific Islander	Married (including common law)	Right - origin of primary	Blank(s)	Poorly differentiated; Grade III	Blank(s)	Blank(s)	Blank(s)	Blank(s)	Blank(s)	Blank(s)	Blank(s)	Blank(s)	Blank(s)	Blank(s)	Blank(s)	Blank(s)	0	Beam radiation	Yes	Blank(s)	Blank(s)	Blank(s)	Blank(s)	8010/3: Carcinoma, NOS	Larynx	Dead (attributable to this cancer dx)	43	Dead
9037071	86 years	Female	Asian or Pacific Islander	Widowed	Bilateral, single primary	Blank(s)	Moderately differentiated; Grade II	Blank(s)	Blank(s)	IVB	Blank(s)	Blank(s)	Blank(s)	Blank(s)	Blank(s)	Blank(s)	T4b	N0	M0	27	None/Unknown	Yes	36	800	0	0	8070/3: Squamous cell carcinoma, NOS	Gum and Other Mouth	Dead (attributable to this cancer dx)	10	Dead
9037971	62 years	Male	Asian or Pacific Islander	Married (including common law)	Right - origin of primary	Blank(s)	Unknown	Blank(s)	Blank(s)	III	Blank(s)	Blank(s)	Blank(s)	Blank(s)	Blank(s)	Blank(s)	T3	N0	M0	40	Beam radiation	No/Unknown	45	100	0	0	8010/3: Carcinoma, NOS	Symptoms, Signs and Ill-Defined Conditions	Alive or dead of other cause	141	Dead
9038791	67 years	Female	Asian or Pacific Islander	Married (including common law)	Right - origin of primary	Blank(s)	Undifferentiated; anaplastic; Grade IV	Blank(s)	Blank(s)	II	Blank(s)	Blank(s)	Blank(s)	Blank(s)	Blank(s)	Blank(s)	T2	N0	M0	40	Beam radiation	No/Unknown	32	100	0	0	8140/3: Adenocarcinoma, NOS	Alive	Alive or dead of other cause	186	Alive
9040227	73 years	Male	Asian or Pacific Islander	Married (including common law)	Left - origin of primary	Blank(s)	Poorly differentiated; Grade III	Blank(s)	Blank(s)	IVA	Blank(s)	Blank(s)	Blank(s)	Blank(s)	Blank(s)	Blank(s)	T1	N2b	M0	41	Beam radiation	No/Unknown	17	350	220	0	8550/3: Acinar cell carcinoma	Lung and Bronchus	Alive or dead of other cause	68	Dead
9042375	67 years	Female	White	Married (including common law)	Right - origin of primary	Blank(s)	Well differentiated; Grade I	Blank(s)	Blank(s)	I	Blank(s)	Blank(s)	Blank(s)	Blank(s)	Blank(s)	Blank(s)	T1	N0	M0	27	Beam radiation	No/Unknown	15	100	0	0	8200/3: Adenoid cystic carcinoma	Alive	Alive or dead of other cause	182	Alive
9046549	51 years	Male	White	Single (never married)	Right - origin of primary	Blank(s)	Poorly differentiated; Grade III	Blank(s)	Blank(s)	III	Blank(s)	Blank(s)	Blank(s)	Blank(s)	Blank(s)	Blank(s)	T3	N0	M0	27	Beam radiation	No/Unknown	30	400	0	0	8070/3: Squamous cell carcinoma, NOS	Miscellaneous Malignant Cancer	Dead (attributable to this cancer dx)	14	Dead
9053441	59 years	Male	Asian or Pacific Islander	Married (including common law)	Right - origin of primary	Blank(s)	Moderately differentiated; Grade II	Blank(s)	Blank(s)	IVC	Blank(s)	Blank(s)	Blank(s)	Blank(s)	Blank(s)	Blank(s)	T2	N2b	M1	27	None/Unknown	Yes	25	300	200	50	8290/3: Oxyphilic adenocarcinoma	Miscellaneous Malignant Cancer	Dead (attributable to this cancer dx)	16	Dead
9062668	64 years	Male	White	Widowed	Right - origin of primary	Blank(s)	Poorly differentiated; Grade III	Blank(s)	Blank(s)	IVA	Blank(s)	Blank(s)	Blank(s)	Blank(s)	Blank(s)	Blank(s)	T3	N2b	M0	30	Beam radiation	Yes	50	400	220	0	8430/3: Mucoepidermoid carcinoma	Salivary Gland	Dead (attributable to this cancer dx)	4	Dead
9067550	42 years	Female	Asian or Pacific Islander	Single (never married)	Right - origin of primary	Blank(s)	Unknown	Blank(s)	Blank(s)	I	Blank(s)	Blank(s)	Blank(s)	Blank(s)	Blank(s)	Blank(s)	T1	N0	M0	40	Beam radiation	No/Unknown	15	100	0	0	8200/3: Adenoid cystic carcinoma	Alive	Alive or dead of other cause	160	Alive
9070620	41 years	Female	Asian or Pacific Islander	Married (including common law)	Right - origin of primary	Blank(s)	Poorly differentiated; Grade III	Blank(s)	Blank(s)	III	Blank(s)	Blank(s)	Blank(s)	Blank(s)	Blank(s)	Blank(s)	T3	N0	M0	27	Beam radiation	No/Unknown	70	100	0	0	8941/3: Carcinoma in pleomorphic adenoma	Miscellaneous Malignant Cancer	Dead (attributable to this cancer dx)	17	Dead
9074419	66 years	Male	Asian or Pacific Islander	Married (including common law)	Left - origin of primary	Blank(s)	Poorly differentiated; Grade III	Blank(s)	Blank(s)	II	Blank(s)	Blank(s)	Blank(s)	Blank(s)	Blank(s)	Blank(s)	T2	N0	M0	41	Beam radiation	No/Unknown	30	100	0	0	8941/3: Carcinoma in pleomorphic adenoma	Alive	Alive or dead of other cause	148	Alive
9079227	85 years	Female	White	Widowed	Left - origin of primary	Blank(s)	Poorly differentiated; Grade III	Blank(s)	Blank(s)	I	Blank(s)	Blank(s)	Blank(s)	Blank(s)	Blank(s)	Blank(s)	T1	N0	M0	40	Beam radiation	No/Unknown	16	100	0	0	8147/3: Basal cell adenocarcinoma	Salivary Gland	Dead (attributable to this cancer dx)	68	Dead
9081751	46 years	Female	White	Married (including common law)	Right - origin of primary	Blank(s)	Moderately differentiated; Grade II	Blank(s)	Blank(s)	II	Blank(s)	Blank(s)	Blank(s)	Blank(s)	Blank(s)	Blank(s)	T2	N0	M0	31	Beam radiation	No/Unknown	30	100	0	0	8200/3: Adenoid cystic carcinoma	Breast	Alive or dead of other cause	77	Dead
9081753	41 years	Male	Asian or Pacific Islander	Married (including common law)	Right - origin of primary	Blank(s)	Poorly differentiated; Grade III	Blank(s)	Blank(s)	IVC	Blank(s)	Blank(s)	Blank(s)	Blank(s)	Blank(s)	Blank(s)	T3	N2b	M1	0	Beam radiation	No/Unknown	42	400	220	40	8140/3: Adenocarcinoma, NOS	Salivary Gland	Dead (attributable to this cancer dx)	1	Dead
9081756	51 years	Male	Asian or Pacific Islander	Married (including common law)	Left - origin of primary	Blank(s)	Well differentiated; Grade I	Blank(s)	Blank(s)	III	Blank(s)	Blank(s)	Blank(s)	Blank(s)	Blank(s)	Blank(s)	T3	N0	M0	30	None/Unknown	No/Unknown	22	400	0	0	8430/3: Mucoepidermoid carcinoma	Alive	Alive or dead of other cause	143	Alive
9087855	14 years	Male	Asian or Pacific Islander	Single (never married)	Left - origin of primary	Blank(s)	Moderately differentiated; Grade II	Blank(s)	Blank(s)	III	Blank(s)	Blank(s)	Blank(s)	Blank(s)	Blank(s)	Blank(s)	T3	N0	M0	20	Beam radiation	No/Unknown	40	400	0	0	8430/3: Mucoepidermoid carcinoma	Alive	Alive or dead of other cause	54	Alive
9088995	59 years	Male	Asian or Pacific Islander	Married (including common law)	Right - origin of primary	Blank(s)	Poorly differentiated; Grade III	Blank(s)	Blank(s)	IVC	Blank(s)	Blank(s)	Blank(s)	Blank(s)	Blank(s)	Blank(s)	T4a	N2b	M1	42	Beam radiation	Yes	40	450	200	40	8140/3: Adenocarcinoma, NOS	Miscellaneous Malignant Cancer	Dead (attributable to this cancer dx)	64	Dead
9092859	55 years	Female	Asian or Pacific Islander	Single (never married)	Left - origin of primary	Blank(s)	Moderately differentiated; Grade II	Blank(s)	1	Blank(s)	Blank(s)	Blank(s)	Blank(s)	p1	p0	c0	Blank(s)	Blank(s)	Blank(s)	27	None/Unknown	No/Unknown	Blank(s)	Blank(s)	Blank(s)	Blank(s)	8430/3: Mucoepidermoid carcinoma	Alive	Alive or dead of other cause	43	Alive
9093616	93 years	Female	White	Widowed	Left - origin of primary	Blank(s)	Unknown	Blank(s)	Blank(s)	III	Blank(s)	Blank(s)	Blank(s)	Blank(s)	Blank(s)	Blank(s)	T3	N0	M0	0	None/Unknown	No/Unknown	87	300	0	0	8000/3: Neoplasm, malignant	Miscellaneous Malignant Cancer	Dead (attributable to this cancer dx)	0	Dead
9098965	65 years	Female	Asian or Pacific Islander	Divorced	Right - origin of primary	Blank(s)	Unknown	Blank(s)	Blank(s)	II	Blank(s)	Blank(s)	Blank(s)	Blank(s)	Blank(s)	Blank(s)	T2	N0	M0	30	Beam radiation	No/Unknown	29	100	0	0	8562/3: Epithelial-myoepithelial carcinoma	Alive	Alive or dead of other cause	114	Alive
9103479	24 years	Female	Asian or Pacific Islander	Single (never married)	Right - origin of primary	Blank(s)	Moderately differentiated; Grade II	Blank(s)	Blank(s)	II	Blank(s)	Blank(s)	Blank(s)	Blank(s)	Blank(s)	Blank(s)	T2	N0	M0	33	Beam radiation	No/Unknown	30	100	0	0	8200/3: Adenoid cystic carcinoma	Alive	Alive or dead of other cause	121	Alive
9107393	30 years	Male	White	Single (never married)	Left - origin of primary	Blank(s)	Unknown	Blank(s)	Blank(s)	I	Blank(s)	Blank(s)	Blank(s)	Blank(s)	Blank(s)	Blank(s)	T1	N0	M0	20	Beam radiation	No/Unknown	15	100	0	0	8200/3: Adenoid cystic carcinoma	Alive	Alive or dead of other cause	118	Alive
9109954	60 years	Male	Asian or Pacific Islander	Married (including common law)	Right - origin of primary	Blank(s)	Poorly differentiated; Grade III	Blank(s)	Blank(s)	IVC	Blank(s)	Blank(s)	Blank(s)	Blank(s)	Blank(s)	Blank(s)	T4a	N2c	M1	0	Beam radiation	Yes	60	625	400	40	8200/3: Adenoid cystic carcinoma	Salivary Gland	Dead (attributable to this cancer dx)	16	Dead
9117106	79 years	Female	Asian or Pacific Islander	Single (never married)	Left - origin of primary	Blank(s)	Unknown	Blank(s)	Blank(s)	I	Blank(s)	Blank(s)	Blank(s)	Blank(s)	Blank(s)	Blank(s)	T1	N0	M0	41	Beam radiation	No/Unknown	16	100	0	0	8941/3: Carcinoma in pleomorphic adenoma	Alive	Alive or dead of other cause	115	Alive
9119364	65 years	Female	Asian or Pacific Islander	Widowed	Right - origin of primary	Blank(s)	Moderately differentiated; Grade II	Blank(s)	Blank(s)	UNK Stage	Blank(s)	Blank(s)	Blank(s)	Blank(s)	Blank(s)	Blank(s)	T2	NX	MX	41	Beam radiation	No/Unknown	35	100	999	99	8562/3: Epithelial-myoepithelial carcinoma	Alive	Alive or dead of other cause	100	Alive
9126840	59 years	Male	White	Single (never married)	Right - origin of primary	Blank(s)	Moderately differentiated; Grade II	Blank(s)	Blank(s)	UNK Stage	Blank(s)	Blank(s)	Blank(s)	Blank(s)	Blank(s)	Blank(s)	T1	NX	MX	0	None/Unknown	No/Unknown	8	350	999	99	8070/3: Squamous cell carcinoma, NOS	Salivary Gland	Dead (attributable to this cancer dx)	46	Dead
9131666	42 years	Male	Asian or Pacific Islander	Married (including common law)	Right - origin of primary	Blank(s)	Moderately differentiated; Grade II	Blank(s)	Blank(s)	I	Blank(s)	Blank(s)	Blank(s)	Blank(s)	Blank(s)	Blank(s)	T1	N0	M0	30	Beam radiation	No/Unknown	16	100	0	0	8200/3: Adenoid cystic carcinoma	Alive	Alive or dead of other cause	88	Alive
9135807	41 years	Male	Asian or Pacific Islander	Single (never married)	Left - origin of primary	Blank(s)	Unknown	Blank(s)	Blank(s)	III	Blank(s)	Blank(s)	Blank(s)	Blank(s)	Blank(s)	Blank(s)	T2	N1	M0	27	Beam radiation	No/Unknown	34	100	100	0	8200/3: Adenoid cystic carcinoma	Alive	Alive or dead of other cause	87	Alive
9137296	52 years	Female	White	Single (never married)	Right - origin of primary	Blank(s)	Moderately differentiated; Grade II	Blank(s)	Blank(s)	II	Blank(s)	Blank(s)	Blank(s)	Blank(s)	Blank(s)	Blank(s)	T2	N0	M0	27	None/Unknown	No/Unknown	40	100	0	0	8430/3: Mucoepidermoid carcinoma	Alive	Alive or dead of other cause	95	Alive
9137756	68 years	Female	Asian or Pacific Islander	Married (including common law)	Left - origin of primary	Blank(s)	Moderately differentiated; Grade II	Blank(s)	Blank(s)	III	Blank(s)	Blank(s)	Blank(s)	Blank(s)	Blank(s)	Blank(s)	T3	N0	M0	50	Beam radiation	No/Unknown	26	400	0	0	8200/3: Adenoid cystic carcinoma	Alive	Alive or dead of other cause	87	Alive
9140954	74 years	Female	Asian or Pacific Islander	Married (including common law)	Left - origin of primary	Blank(s)	Well differentiated; Grade I	Blank(s)	Blank(s)	III	Blank(s)	Blank(s)	Blank(s)	Blank(s)	Blank(s)	Blank(s)	T3	N0	M0	30	Beam radiation	No/Unknown	65	400	0	0	8430/3: Mucoepidermoid carcinoma	Alive	Alive or dead of other cause	91	Alive
9145060	66 years	Male	White	Unknown	Right - origin of primary	Blank(s)	Unknown	Blank(s)	Blank(s)	UNK Stage	Blank(s)	Blank(s)	Blank(s)	Blank(s)	Blank(s)	Blank(s)	TX	NX	MX	99	None/Unknown	No/Unknown	999	999	999	99	8200/3: Adenoid cystic carcinoma	Alive	Alive or dead of other cause	94	Alive
9147001	62 years	Male	White	Divorced	Left - origin of primary	Blank(s)	Unknown	Blank(s)	Blank(s)	UNK Stage	Blank(s)	Blank(s)	Blank(s)	Blank(s)	Blank(s)	Blank(s)	TX	NX	M0	0	Beam radiation	Yes	60	999	999	0	8430/3: Mucoepidermoid carcinoma	Alive	Alive or dead of other cause	111	Alive
9148467	61 years	Male	White	Divorced	Right - origin of primary	Blank(s)	Moderately differentiated; Grade II	Blank(s)	Blank(s)	IVNOS	Blank(s)	Blank(s)	Blank(s)	Blank(s)	Blank(s)	Blank(s)	TX	N2b	M0	0	Beam radiation	Yes	999	999	200	0	8070/3: Squamous cell carcinoma, NOS	Alive	Alive or dead of other cause	77	Alive
9150238	76 years	Female	White	Widowed	Left - origin of primary	Blank(s)	Poorly differentiated; Grade III	Blank(s)	Blank(s)	IVA	Blank(s)	Blank(s)	Blank(s)	Blank(s)	Blank(s)	Blank(s)	T4a	N0	M0	40	Radiation, NOS method or source not specified	No/Unknown	23	500	0	0	8430/3: Mucoepidermoid carcinoma	Alive	Alive or dead of other cause	75	Alive
9160955	71 years	Female	Asian or Pacific Islander	Widowed	Left - origin of primary	Blank(s)	Poorly differentiated; Grade III	Blank(s)	Blank(s)	IVA	Blank(s)	Blank(s)	Blank(s)	Blank(s)	Blank(s)	Blank(s)	T2	N2b	M0	27	Beam radiation	Yes	22	100	210	0	8941/3: Carcinoma in pleomorphic adenoma	Alive	Alive or dead of other cause	71	Alive
9164576	48 years	Female	Asian or Pacific Islander	Married (including common law)	Left - origin of primary	Blank(s)	Unknown	Blank(s)	Blank(s)	I	Blank(s)	Blank(s)	Blank(s)	Blank(s)	Blank(s)	Blank(s)	T1	N0	M0	27	Beam radiation	No/Unknown	16	100	0	0	8200/3: Adenoid cystic carcinoma	Alive	Alive or dead of other cause	59	Alive
9164601	86 years	Female	White	Widowed	Left - origin of primary	Blank(s)	Undifferentiated; anaplastic; Grade IV	Blank(s)	Blank(s)	NA	Blank(s)	Blank(s)	Blank(s)	Blank(s)	Blank(s)	Blank(s)	NA	NA	NA	30	None/Unknown	No/Unknown	43	100	0	0	8980/3: Carcinosarcoma, NOS	Liver	Alive or dead of other cause	4	Dead
9169313	86 years	Female	Asian or Pacific Islander	Married (including common law)	Right - origin of primary	Blank(s)	Poorly differentiated; Grade III	Blank(s)	Blank(s)	IVA	Blank(s)	Blank(s)	Blank(s)	Blank(s)	Blank(s)	Blank(s)	T4a	N2b	M0	53	Refused (1988+)	Yes	86	500	200	0	8200/3: Adenoid cystic carcinoma	Salivary Gland	Dead (attributable to this cancer dx)	16	Dead
9171260	65 years	Female	White	Single (never married)	Left - origin of primary	Blank(s)	Moderately differentiated; Grade II	Blank(s)	Blank(s)	UNK Stage	Blank(s)	Blank(s)	Blank(s)	Blank(s)	Blank(s)	Blank(s)	TX	NX	MX	27	None/Unknown	No/Unknown	10	999	999	99	8140/3: Adenocarcinoma, NOS	Alive	Alive or dead of other cause	66	Alive
9179795	52 years	Female	Asian or Pacific Islander	Married (including common law)	Left - origin of primary	Blank(s)	Moderately differentiated; Grade II	Blank(s)	Blank(s)	II	Blank(s)	Blank(s)	Blank(s)	Blank(s)	Blank(s)	Blank(s)	T2	N0	M0	27	Beam radiation	No/Unknown	27	100	0	0	8140/3: Adenocarcinoma, NOS	Alive	Alive or dead of other cause	53	Alive
9186679	57 years	Male	White	Married (including common law)	Left - origin of primary	Blank(s)	Well differentiated; Grade I	Blank(s)	3	Blank(s)	Blank(s)	Blank(s)	Blank(s)	p3	p0	c0	Blank(s)	Blank(s)	Blank(s)	40	Beam radiation	No/Unknown	Blank(s)	Blank(s)	Blank(s)	Blank(s)	8200/3: Adenoid cystic carcinoma	Alive	Alive or dead of other cause	40	Alive
9188016	75 years	Male	Asian or Pacific Islander	Single (never married)	Right - origin of primary	Blank(s)	Poorly differentiated; Grade III	Blank(s)	4C	Blank(s)	Blank(s)	Blank(s)	Blank(s)	p2	p2B	c1	Blank(s)	Blank(s)	Blank(s)	31	None/Unknown	No/Unknown	Blank(s)	Blank(s)	Blank(s)	Blank(s)	8010/3: Carcinoma, NOS	Alive	Alive or dead of other cause	37	Alive
9192910	78 years	Female	Asian or Pacific Islander	Widowed	Left - origin of primary	Blank(s)	Undifferentiated; anaplastic; Grade IV	Blank(s)	1	Blank(s)	Blank(s)	Blank(s)	Blank(s)	p1	c0	c0	Blank(s)	Blank(s)	Blank(s)	40	Beam radiation	No/Unknown	Blank(s)	Blank(s)	Blank(s)	Blank(s)	8941/3: Carcinoma in pleomorphic adenoma	Alive	Alive or dead of other cause	35	Alive
9195901	78 years	Male	Asian or Pacific Islander	Separated	Right - origin of primary	Blank(s)	Undifferentiated; anaplastic; Grade IV	Blank(s)	1	Blank(s)	Blank(s)	Blank(s)	Blank(s)	p1	p0	c0	Blank(s)	Blank(s)	Blank(s)	42	None/Unknown	No/Unknown	Blank(s)	Blank(s)	Blank(s)	Blank(s)	8430/3: Mucoepidermoid carcinoma	Other Cause of Death	Alive or dead of other cause	30	Dead
9213508	54 years	Female	Asian or Pacific Islander	Married (including common law)	Left - origin of primary	Blank(s)	Unknown	Blank(s)	99	Blank(s)	Blank(s)	Blank(s)	Blank(s)	p1	pX	c0	Blank(s)	Blank(s)	Blank(s)	41	None/Unknown	No/Unknown	Blank(s)	Blank(s)	Blank(s)	Blank(s)	8200/3: Adenoid cystic carcinoma	Alive	Alive or dead of other cause	25	Alive
10299642	84 years	Female	White	Married (including common law)	Left - origin of primary	Blank(s)	Unknown	Blank(s)	Blank(s)	III	Blank(s)	Blank(s)	Blank(s)	Blank(s)	Blank(s)	Blank(s)	T3	N0	M0	0	Beam radiation	No/Unknown	60	100	0	0	8246/3: Neuroendocrine carcinoma, NOS	Other Cause of Death	Alive or dead of other cause	4	Dead
10413901	82 years	Female	White	Single (never married)	Right - origin of primary	Blank(s)	Unknown	Blank(s)	Blank(s)	II	Blank(s)	Blank(s)	Blank(s)	Blank(s)	Blank(s)	Blank(s)	T2	N0	M0	42	None/Unknown	No/Unknown	28	100	0	0	8941/3: Carcinoma in pleomorphic adenoma	Diseases of Heart	Alive or dead of other cause	125	Dead
10442113	55 years	Female	White	Married (including common law)	Right - origin of primary	Blank(s)	Unknown	Blank(s)	Blank(s)	II	Blank(s)	Blank(s)	Blank(s)	Blank(s)	Blank(s)	Blank(s)	T2	N0	M0	27	None/Unknown	No/Unknown	22	300	0	0	8032/3: Spindle cell carcinoma, NOS	Miscellaneous Malignant Cancer	Dead (attributable to this cancer dx)	119	Dead
10483966	78 years	Female	White	Widowed	Right - origin of primary	Blank(s)	Moderately differentiated; Grade II	Blank(s)	Blank(s)	III	Blank(s)	Blank(s)	Blank(s)	Blank(s)	Blank(s)	Blank(s)	T3	N0	M0	50	Beam radiation	No/Unknown	51	300	0	0	8070/3: Squamous cell carcinoma, NOS	Non-Melanoma Skin	Dead (attributable to this cancer dx)	17	Dead
10568769	91 years	Male	White	Married (including common law)	Left - origin of primary	Blank(s)	Unknown	Blank(s)	Blank(s)	III	Blank(s)	Blank(s)	Blank(s)	Blank(s)	Blank(s)	Blank(s)	T3	N0	M0	27	Beam radiation	No/Unknown	999	400	0	0	8200/3: Adenoid cystic carcinoma	Other Cause of Death	Alive or dead of other cause	17	Dead
10598406	85 years	Female	White	Married (including common law)	Left - origin of primary	Blank(s)	Unknown	Blank(s)	Blank(s)	III	Blank(s)	Blank(s)	Blank(s)	Blank(s)	Blank(s)	Blank(s)	T3	N0	M0	31	Beam radiation	No/Unknown	23	400	0	0	8200/3: Adenoid cystic carcinoma	Diseases of Heart	Alive or dead of other cause	42	Dead
10622583	77 years	Male	White	Married (including common law)	Left - origin of primary	Blank(s)	Undifferentiated; anaplastic; Grade IV	Blank(s)	Blank(s)	Blank(s)	Blank(s)	Blank(s)	Blank(s)	Blank(s)	Blank(s)	Blank(s)	Blank(s)	Blank(s)	Blank(s)	40	Beam radiation	No/Unknown	Blank(s)	Blank(s)	Blank(s)	Blank(s)	8020/3: Carcinoma, undifferentiated, NOS	Cerebrovascular Diseases	Alive or dead of other cause	202	Dead
10623714	65 years	Male	White	Married (including common law)	Right - origin of primary	Blank(s)	Well differentiated; Grade I	Blank(s)	Blank(s)	IVA	Blank(s)	Blank(s)	Blank(s)	Blank(s)	Blank(s)	Blank(s)	T2	N2b	M0	30	Beam radiation	Yes	25	300	200	0	8070/3: Squamous cell carcinoma, NOS	Non-Hodgkin Lymphoma	Alive or dead of other cause	12	Dead
10626186	78 years	Male	White	Single (never married)	Right - origin of primary	Blank(s)	Poorly differentiated; Grade III	Blank(s)	Blank(s)	Blank(s)	Blank(s)	Blank(s)	Blank(s)	Blank(s)	Blank(s)	Blank(s)	Blank(s)	Blank(s)	Blank(s)	30	None/Unknown	No/Unknown	Blank(s)	Blank(s)	Blank(s)	Blank(s)	8310/3: Clear cell adenocarcinoma, NOS	Septicemia	Alive or dead of other cause	8	Dead
10626241	70 years	Female	White	Married (including common law)	Left - origin of primary	Blank(s)	Well differentiated; Grade I	Blank(s)	Blank(s)	II	Blank(s)	Blank(s)	Blank(s)	Blank(s)	Blank(s)	Blank(s)	T2	N0	M0	40	Beam radiation	No/Unknown	40	350	0	0	8200/3: Adenoid cystic carcinoma	Salivary Gland	Dead (attributable to this cancer dx)	114	Dead
10664381	79 years	Female	White	Married (including common law)	Right - origin of primary	Blank(s)	Unknown	Blank(s)	Blank(s)	I	Blank(s)	Blank(s)	Blank(s)	Blank(s)	Blank(s)	Blank(s)	T1	N0	M0	40	Beam radiation	No/Unknown	992	305	0	0	8562/3: Epithelial-myoepithelial carcinoma	Alive	Alive or dead of other cause	95	Alive
10690234	42 years	Male	White	Divorced	Left - origin of primary	Blank(s)	Unknown	Blank(s)	Blank(s)	Blank(s)	Blank(s)	Blank(s)	Blank(s)	Blank(s)	Blank(s)	Blank(s)	Blank(s)	Blank(s)	Blank(s)	27	Beam radiation	Yes	Blank(s)	Blank(s)	Blank(s)	Blank(s)	8200/3: Adenoid cystic carcinoma	Alive	Alive or dead of other cause	237	Alive
10700453	67 years	Female	White	Married (including common law)	Left - origin of primary	Blank(s)	Unknown	Blank(s)	Blank(s)	Blank(s)	Blank(s)	Blank(s)	Blank(s)	Blank(s)	Blank(s)	Blank(s)	Blank(s)	Blank(s)	Blank(s)	40	None/Unknown	No/Unknown	Blank(s)	Blank(s)	Blank(s)	Blank(s)	8200/3: Adenoid cystic carcinoma	Alive	Alive or dead of other cause	232	Alive
10708234	38 years	Female	White	Married (including common law)	Left - origin of primary	Blank(s)	Unknown	Blank(s)	Blank(s)	Blank(s)	Blank(s)	Blank(s)	Blank(s)	Blank(s)	Blank(s)	Blank(s)	Blank(s)	Blank(s)	Blank(s)	40	Beam radiation	No/Unknown	Blank(s)	Blank(s)	Blank(s)	Blank(s)	8200/3: Adenoid cystic carcinoma	Alive	Alive or dead of other cause	232	Alive
10709771	83 years	Male	White	Married (including common law)	Left - origin of primary	Blank(s)	Unknown	Blank(s)	Blank(s)	Blank(s)	Blank(s)	Blank(s)	Blank(s)	Blank(s)	Blank(s)	Blank(s)	Blank(s)	Blank(s)	Blank(s)	20	Beam radiation	Yes	Blank(s)	Blank(s)	Blank(s)	Blank(s)	8070/3: Squamous cell carcinoma, NOS	Tongue	Dead (attributable to this cancer dx)	4	Dead
10713888	50 years	Male	White	Married (including common law)	Right - origin of primary	Blank(s)	Unknown	Blank(s)	Blank(s)	Blank(s)	Blank(s)	Blank(s)	Blank(s)	Blank(s)	Blank(s)	Blank(s)	Blank(s)	Blank(s)	Blank(s)	42	Beam radiation	No/Unknown	Blank(s)	Blank(s)	Blank(s)	Blank(s)	8201/3: Cribriform carcinoma, NOS	Salivary Gland	Dead (attributable to this cancer dx)	38	Dead
10717858	76 years	Male	White	Married (including common law)	Left - origin of primary	Blank(s)	Undifferentiated; anaplastic; Grade IV	Blank(s)	Blank(s)	Blank(s)	Blank(s)	Blank(s)	Blank(s)	Blank(s)	Blank(s)	Blank(s)	Blank(s)	Blank(s)	Blank(s)	41	Beam radiation	No/Unknown	Blank(s)	Blank(s)	Blank(s)	Blank(s)	8430/3: Mucoepidermoid carcinoma	Miscellaneous Malignant Cancer	Dead (attributable to this cancer dx)	25	Dead
10717962	39 years	Male	White	Married (including common law)	Right - origin of primary	Blank(s)	Poorly differentiated; Grade III	Blank(s)	Blank(s)	Blank(s)	Blank(s)	Blank(s)	Blank(s)	Blank(s)	Blank(s)	Blank(s)	Blank(s)	Blank(s)	Blank(s)	41	None/Unknown	No/Unknown	Blank(s)	Blank(s)	Blank(s)	Blank(s)	8140/3: Adenocarcinoma, NOS	Salivary Gland	Dead (attributable to this cancer dx)	28	Dead
10719611	76 years	Male	White	Married (including common law)	Left - origin of primary	Blank(s)	Unknown	Blank(s)	Blank(s)	Blank(s)	Blank(s)	Blank(s)	Blank(s)	Blank(s)	Blank(s)	Blank(s)	Blank(s)	Blank(s)	Blank(s)	40	Beam radiation	No/Unknown	Blank(s)	Blank(s)	Blank(s)	Blank(s)	8200/3: Adenoid cystic carcinoma	Colon excluding Rectum	Dead (attributable to this cancer dx)	25	Dead
10723466	74 years	Female	White	Married (including common law)	Right - origin of primary	Blank(s)	Unknown	Blank(s)	Blank(s)	Blank(s)	Blank(s)	Blank(s)	Blank(s)	Blank(s)	Blank(s)	Blank(s)	Blank(s)	Blank(s)	Blank(s)	40	Beam radiation	No/Unknown	Blank(s)	Blank(s)	Blank(s)	Blank(s)	8200/3: Adenoid cystic carcinoma	Miscellaneous Malignant Cancer	Dead (attributable to this cancer dx)	122	Dead
10726204	44 years	Male	White	Married (including common law)	Left - origin of primary	Blank(s)	Unknown	Blank(s)	Blank(s)	Blank(s)	Blank(s)	Blank(s)	Blank(s)	Blank(s)	Blank(s)	Blank(s)	Blank(s)	Blank(s)	Blank(s)	27	None/Unknown	No/Unknown	Blank(s)	Blank(s)	Blank(s)	Blank(s)	8941/3: Carcinoma in pleomorphic adenoma	Alive	Alive or dead of other cause	228	Alive
10730027	43 years	Male	White	Married (including common law)	Left - origin of primary	Blank(s)	Poorly differentiated; Grade III	Blank(s)	Blank(s)	Blank(s)	Blank(s)	Blank(s)	Blank(s)	Blank(s)	Blank(s)	Blank(s)	Blank(s)	Blank(s)	Blank(s)	40	Beam radiation	Yes	Blank(s)	Blank(s)	Blank(s)	Blank(s)	8310/3: Clear cell adenocarcinoma, NOS	Salivary Gland	Dead (attributable to this cancer dx)	13	Dead
10741353	74 years	Male	White	Married (including common law)	Left - origin of primary	Blank(s)	Unknown	Blank(s)	Blank(s)	Blank(s)	Blank(s)	Blank(s)	Blank(s)	Blank(s)	Blank(s)	Blank(s)	Blank(s)	Blank(s)	Blank(s)	30	Beam radiation	No/Unknown	Blank(s)	Blank(s)	Blank(s)	Blank(s)	8200/3: Adenoid cystic carcinoma	Miscellaneous Malignant Cancer	Dead (attributable to this cancer dx)	33	Dead
10761227	81 years	Male	Black	Married (including common law)	Right - origin of primary	Blank(s)	Moderately differentiated; Grade II	Blank(s)	99	Blank(s)	Blank(s)	Blank(s)	Blank(s)	cX	c0	c0	Blank(s)	Blank(s)	Blank(s)	27	None/Unknown	No/Unknown	Blank(s)	Blank(s)	Blank(s)	Blank(s)	8440/3: Cystadenocarcinoma, NOS	Alive	Alive or dead of other cause	26	Alive
10773009	72 years	Male	White	Married (including common law)	Right - origin of primary	Blank(s)	Moderately differentiated; Grade II	Blank(s)	Blank(s)	Blank(s)	Blank(s)	Blank(s)	Blank(s)	Blank(s)	Blank(s)	Blank(s)	Blank(s)	Blank(s)	Blank(s)	40	Beam radiation	No/Unknown	Blank(s)	Blank(s)	Blank(s)	Blank(s)	8140/3: Adenocarcinoma, NOS	Salivary Gland	Dead (attributable to this cancer dx)	35	Dead
10773182	90 years	Male	White	Married (including common law)	Right - origin of primary	Blank(s)	Undifferentiated; anaplastic; Grade IV	Blank(s)	Blank(s)	Blank(s)	Blank(s)	Blank(s)	Blank(s)	Blank(s)	Blank(s)	Blank(s)	Blank(s)	Blank(s)	Blank(s)	30	Beam radiation	No/Unknown	Blank(s)	Blank(s)	Blank(s)	Blank(s)	8430/3: Mucoepidermoid carcinoma	Salivary Gland	Dead (attributable to this cancer dx)	34	Dead
10773606	76 years	Male	White	Married (including common law)	Left - origin of primary	Blank(s)	Poorly differentiated; Grade III	Blank(s)	Blank(s)	Blank(s)	Blank(s)	Blank(s)	Blank(s)	Blank(s)	Blank(s)	Blank(s)	Blank(s)	Blank(s)	Blank(s)	27	None/Unknown	No/Unknown	Blank(s)	Blank(s)	Blank(s)	Blank(s)	8070/3: Squamous cell carcinoma, NOS	Miscellaneous Malignant Cancer	Alive or dead of other cause	12	Dead
10808141	66 years	Male	White	Married (including common law)	Left - origin of primary	Blank(s)	Moderately differentiated; Grade II	Blank(s)	Blank(s)	Blank(s)	Blank(s)	Blank(s)	Blank(s)	Blank(s)	Blank(s)	Blank(s)	Blank(s)	Blank(s)	Blank(s)	0	Beam radiation	No/Unknown	Blank(s)	Blank(s)	Blank(s)	Blank(s)	8310/3: Clear cell adenocarcinoma, NOS	Miscellaneous Malignant Cancer	Dead (attributable to this cancer dx)	1	Dead
10815785	76 years	Female	White	Married (including common law)	Right - origin of primary	Blank(s)	Unknown	Blank(s)	Blank(s)	I	Blank(s)	Blank(s)	Blank(s)	Blank(s)	Blank(s)	Blank(s)	T1	N0	M0	20	None/Unknown	No/Unknown	19	100	0	0	8200/3: Adenoid cystic carcinoma	Miscellaneous Malignant Cancer	Dead (attributable to this cancer dx)	72	Dead
10831495	29 years	Male	White	Married (including common law)	Left - origin of primary	Blank(s)	Moderately differentiated; Grade II	Blank(s)	Blank(s)	III	Blank(s)	Blank(s)	Blank(s)	Blank(s)	Blank(s)	Blank(s)	T2	N1	M0	40	Beam radiation	No/Unknown	30	100	100	0	8200/3: Adenoid cystic carcinoma	Alive	Alive or dead of other cause	180	Alive
10831786	74 years	Male	White	Married (including common law)	Left - origin of primary	Blank(s)	Moderately differentiated; Grade II	Blank(s)	Blank(s)	III	Blank(s)	Blank(s)	Blank(s)	Blank(s)	Blank(s)	Blank(s)	T3	N0	M0	0	Beam radiation	No/Unknown	999	400	0	0	8430/3: Mucoepidermoid carcinoma	Salivary Gland	Dead (attributable to this cancer dx)	34	Dead
10837641	84 years	Male	White	Widowed	Right - origin of primary	Blank(s)	Poorly differentiated; Grade III	Blank(s)	Blank(s)	IVC	Blank(s)	Blank(s)	Blank(s)	Blank(s)	Blank(s)	Blank(s)	T1	N1	M1	27	None/Unknown	No/Unknown	20	100	100	40	8140/3: Adenocarcinoma, NOS	Diseases of Heart	Alive or dead of other cause	4	Dead
10843882	39 years	Female	White	Married (including common law)	Left - origin of primary	Blank(s)	Unknown	Blank(s)	Blank(s)	II	Blank(s)	Blank(s)	Blank(s)	Blank(s)	Blank(s)	Blank(s)	T2	N0	M0	40	Beam radiation	No/Unknown	30	100	0	0	8200/3: Adenoid cystic carcinoma	Alive	Alive or dead of other cause	178	Alive
10852139	58 years	Female	White	Married (including common law)	Right - origin of primary	Blank(s)	Unknown	Blank(s)	Blank(s)	IVA	Blank(s)	Blank(s)	Blank(s)	Blank(s)	Blank(s)	Blank(s)	T1	N2b	M0	30	Beam radiation	Yes	17	300	200	0	8200/3: Adenoid cystic carcinoma	Salivary Gland	Dead (attributable to this cancer dx)	22	Dead
10857509	60 years	Male	White	Married (including common law)	Right - origin of primary	Blank(s)	Moderately differentiated; Grade II	Blank(s)	Blank(s)	I	Blank(s)	Blank(s)	Blank(s)	Blank(s)	Blank(s)	Blank(s)	T1	N0	M0	40	None/Unknown	No/Unknown	20	100	0	0	8070/3: Squamous cell carcinoma, NOS	Alive	Alive or dead of other cause	167	Alive
10869346	92 years	Male	White	Widowed	Left - origin of primary	Blank(s)	Unknown	Blank(s)	Blank(s)	UNK Stage	Blank(s)	Blank(s)	Blank(s)	Blank(s)	Blank(s)	Blank(s)	TX	NX	MX	0	None/Unknown	No/Unknown	51	999	999	99	8000/3: Neoplasm, malignant	Chronic Obstructive Pulmonary Disease and Allied Cond	Alive or dead of other cause	0	Dead
10879933	63 years	Female	White	Married (including common law)	Left - origin of primary	Blank(s)	Undifferentiated; anaplastic; Grade IV	Blank(s)	Blank(s)	III	Blank(s)	Blank(s)	Blank(s)	Blank(s)	Blank(s)	Blank(s)	T3	N0	M0	27	Beam radiation	No/Unknown	58	100	0	0	8941/3: Carcinoma in pleomorphic adenoma	Kidney and Renal Pelvis	Alive or dead of other cause	96	Dead
10880326	76 years	Female	White	Widowed	Left - origin of primary	Blank(s)	Undifferentiated; anaplastic; Grade IV	Blank(s)	Blank(s)	UNK Stage	Blank(s)	Blank(s)	Blank(s)	Blank(s)	Blank(s)	Blank(s)	T1	NX	M0	27	None/Unknown	No/Unknown	20	300	999	0	8430/3: Mucoepidermoid carcinoma	Salivary Gland	Dead (attributable to this cancer dx)	25	Dead
10881175	48 years	Female	White	Married (including common law)	Left - origin of primary	Blank(s)	Unknown	Blank(s)	Blank(s)	UNK Stage	Blank(s)	Blank(s)	Blank(s)	Blank(s)	Blank(s)	Blank(s)	TX	N0	M0	40	Beam radiation	No/Unknown	999	300	0	0	8200/3: Adenoid cystic carcinoma	Alive	Alive or dead of other cause	166	Alive
10891135	87 years	Male	White	Widowed	Right - origin of primary	Blank(s)	Undifferentiated; anaplastic; Grade IV	Blank(s)	Blank(s)	UNK Stage	Blank(s)	Blank(s)	Blank(s)	Blank(s)	Blank(s)	Blank(s)	TX	NX	MX	90	None/Unknown	No/Unknown	999	999	999	99	8020/3: Carcinoma, undifferentiated, NOS	Non-Hodgkin Lymphoma	Dead (attributable to this cancer dx)	38	Dead
10901363	69 years	Male	White	Married (including common law)	Right - origin of primary	Blank(s)	Moderately differentiated; Grade II	Blank(s)	Blank(s)	II	Blank(s)	Blank(s)	Blank(s)	Blank(s)	Blank(s)	Blank(s)	T2	N0	M0	42	Beam radiation	No/Unknown	25	100	0	0	8071/3: Squamous cell carcinoma, keratinizing, NOS	Esophagus	Dead (attributable to this cancer dx)	50	Dead
10904748	56 years	Female	White	Married (including common law)	Right - origin of primary	Blank(s)	Poorly differentiated; Grade III	Blank(s)	Blank(s)	I	Blank(s)	Blank(s)	Blank(s)	Blank(s)	Blank(s)	Blank(s)	T1	N0	M0	50	Beam radiation	No/Unknown	12	100	0	0	8941/3: Carcinoma in pleomorphic adenoma	Alive	Alive or dead of other cause	147	Alive
10909962	77 years	Male	White	Married (including common law)	Right - origin of primary	Blank(s)	Well differentiated; Grade I	Blank(s)	Blank(s)	I	Blank(s)	Blank(s)	Blank(s)	Blank(s)	Blank(s)	Blank(s)	T1	N0	M0	30	None/Unknown	No/Unknown	6	100	0	0	8450/3: Papillary cystadenocarcinoma, NOS	Alive	Alive or dead of other cause	90	Alive
10912645	67 years	Female	White	Married (including common law)	Right - origin of primary	Blank(s)	Unknown	Blank(s)	Blank(s)	III	Blank(s)	Blank(s)	Blank(s)	Blank(s)	Blank(s)	Blank(s)	T3	N0	M0	0	Beam radiation	No/Unknown	50	300	0	0	8070/3: Squamous cell carcinoma, NOS	Alive	Alive or dead of other cause	151	Alive
10914255	51 years	Female	White	Married (including common law)	Right - origin of primary	Blank(s)	Poorly differentiated; Grade III	Blank(s)	2	Blank(s)	Blank(s)	Blank(s)	Blank(s)	p2	p0	c0	Blank(s)	Blank(s)	Blank(s)	27	None/Unknown	No/Unknown	Blank(s)	Blank(s)	Blank(s)	Blank(s)	8083/3: Basaloid squamous cell carcinoma	Alive	Alive or dead of other cause	30	Alive
10925069	77 years	Male	White	Married (including common law)	Right - origin of primary	Blank(s)	Unknown	Blank(s)	Blank(s)	I	Blank(s)	Blank(s)	Blank(s)	Blank(s)	Blank(s)	Blank(s)	T1	N0	M0	41	None/Unknown	No/Unknown	17	100	0	0	8941/3: Carcinoma in pleomorphic adenoma	Alive	Alive or dead of other cause	59	Alive
10930564	22 years	Male	White	Single (never married)	Left - origin of primary	Blank(s)	Well differentiated; Grade I	Blank(s)	Blank(s)	I	Blank(s)	Blank(s)	Blank(s)	Blank(s)	Blank(s)	Blank(s)	T1	N0	M0	41	Beam radiation	No/Unknown	17	100	0	0	8200/3: Adenoid cystic carcinoma	Alive	Alive or dead of other cause	143	Alive
10932352	55 years	Male	White	Married (including common law)	Right - origin of primary	Blank(s)	Moderately differentiated; Grade II	Blank(s)	Blank(s)	III	Blank(s)	Blank(s)	Blank(s)	Blank(s)	Blank(s)	Blank(s)	T3	N0	M0	20	Beam radiation	No/Unknown	18	400	0	0	8500/3: Infiltrating duct carcinoma, NOS	Alive	Alive or dead of other cause	49	Alive
10942214	70 years	Female	White	Widowed	Left - origin of primary	Blank(s)	Well differentiated; Grade I	Blank(s)	Blank(s)	I	Blank(s)	Blank(s)	Blank(s)	Blank(s)	Blank(s)	Blank(s)	T1	N0	M0	41	None/Unknown	No/Unknown	5	100	0	0	8430/3: Mucoepidermoid carcinoma	Alive	Alive or dead of other cause	140	Alive
10943148	64 years	Male	White	Married (including common law)	Right - origin of primary	Blank(s)	Poorly differentiated; Grade III	Blank(s)	Blank(s)	IVB	Blank(s)	Blank(s)	Blank(s)	Blank(s)	Blank(s)	Blank(s)	T3	N3	M0	40	Beam radiation	Yes	86	400	320	0	8070/3: Squamous cell carcinoma, NOS	Gum and Other Mouth	Dead (attributable to this cancer dx)	23	Dead
10973488	72 years	Male	White	Divorced	Left - origin of primary	Blank(s)	Moderately differentiated; Grade II	Blank(s)	Blank(s)	I	Blank(s)	Blank(s)	Blank(s)	Blank(s)	Blank(s)	Blank(s)	T1	N0	M0	27	Beam radiation	No/Unknown	17	350	0	0	8290/3: Oxyphilic adenocarcinoma	Prostate	Alive or dead of other cause	117	Dead
10974025	88 years	Male	White	Married (including common law)	Right - origin of primary	Blank(s)	Moderately differentiated; Grade II	Blank(s)	Blank(s)	III	Blank(s)	Blank(s)	Blank(s)	Blank(s)	Blank(s)	Blank(s)	T3	N1	M0	30	Beam radiation	No/Unknown	999	400	800	0	8070/3: Squamous cell carcinoma, NOS	Diseases of Heart	Alive or dead of other cause	6	Dead
10987637	59 years	Female	White	Divorced	Right - origin of primary	Blank(s)	Moderately differentiated; Grade II	Blank(s)	Blank(s)	III	Blank(s)	Blank(s)	Blank(s)	Blank(s)	Blank(s)	Blank(s)	T1	N1	M0	41	None/Unknown	No/Unknown	6	100	100	0	8246/3: Neuroendocrine carcinoma, NOS	Miscellaneous Malignant Cancer	Dead (attributable to this cancer dx)	55	Dead
10996477	68 years	Male	White	Married (including common law)	Right - origin of primary	Blank(s)	Poorly differentiated; Grade III	Blank(s)	Blank(s)	IVA	Blank(s)	Blank(s)	Blank(s)	Blank(s)	Blank(s)	Blank(s)	T4a	N1	M0	27	Beam radiation	Yes	58	500	120	0	8430/3: Mucoepidermoid carcinoma	Salivary Gland	Dead (attributable to this cancer dx)	4	Dead
11007110	56 years	Male	Black	Unknown	Right - origin of primary	Blank(s)	Unknown	Blank(s)	Blank(s)	IVC	Blank(s)	Blank(s)	Blank(s)	Blank(s)	Blank(s)	Blank(s)	TX	NX	M1	0	None/Unknown	No/Unknown	999	999	999	40	8073/3: Squamous cell carcinoma, small cell, nonkeratinizing	Alive	Alive or dead of other cause	73	Alive
11016187	71 years	Female	White	Widowed	Right - origin of primary	Blank(s)	Unknown	Blank(s)	Blank(s)	IVNOS	Blank(s)	Blank(s)	Blank(s)	Blank(s)	Blank(s)	Blank(s)	T4NOS	N0	M0	20	Beam radiation	No/Unknown	60	815	0	0	8200/3: Adenoid cystic carcinoma	Symptoms, Signs and Ill-Defined Conditions	Alive or dead of other cause	110	Dead
11016189	77 years	Male	White	Married (including common law)	Right - origin of primary	Blank(s)	Unknown	Blank(s)	Blank(s)	I	Blank(s)	Blank(s)	Blank(s)	Blank(s)	Blank(s)	Blank(s)	T1	N0	M0	20	None/Unknown	No/Unknown	10	100	0	0	8200/3: Adenoid cystic carcinoma	Alive	Alive or dead of other cause	111	Alive
11016884	51 years	Female	White	Married (including common law)	Left - origin of primary	Blank(s)	Well differentiated; Grade I	Blank(s)	Blank(s)	II	Blank(s)	Blank(s)	Blank(s)	Blank(s)	Blank(s)	Blank(s)	T2	N0	M0	30	Beam radiation	No/Unknown	30	300	0	0	8200/3: Adenoid cystic carcinoma	Alive	Alive or dead of other cause	116	Alive
11017202	53 years	Female	White	Divorced	Right - origin of primary	Blank(s)	Unknown	Blank(s)	Blank(s)	II	Blank(s)	Blank(s)	Blank(s)	Blank(s)	Blank(s)	Blank(s)	T2	N0	M0	30	Beam radiation	No/Unknown	30	100	0	0	8200/3: Adenoid cystic carcinoma	Alive	Alive or dead of other cause	117	Alive
11017205	69 years	Male	White	Married (including common law)	Right - origin of primary	Blank(s)	Poorly differentiated; Grade III	Blank(s)	Blank(s)	II	Blank(s)	Blank(s)	Blank(s)	Blank(s)	Blank(s)	Blank(s)	T2	N0	M0	20	Beam radiation	No/Unknown	25	350	0	0	8200/3: Adenoid cystic carcinoma	Miscellaneous Malignant Cancer	Dead (attributable to this cancer dx)	80	Dead
11020058	78 years	Female	White	Widowed	Left - origin of primary	Blank(s)	Undifferentiated; anaplastic; Grade IV	Blank(s)	Blank(s)	I	Blank(s)	Blank(s)	Blank(s)	Blank(s)	Blank(s)	Blank(s)	T1	N0	M0	27	Beam radiation	No/Unknown	992	350	0	0	8200/3: Adenoid cystic carcinoma	Lung and Bronchus	Alive or dead of other cause	105	Dead
11033568	68 years	Female	White	Married (including common law)	Left - origin of primary	Blank(s)	Moderately differentiated; Grade II	Blank(s)	Blank(s)	I	Blank(s)	Blank(s)	Blank(s)	Blank(s)	Blank(s)	Blank(s)	T1	N0	M0	20	None/Unknown	No/Unknown	13	100	0	0	8290/3: Oxyphilic adenocarcinoma	Alive	Alive or dead of other cause	104	Alive
11034301	49 years	Male	White	Married (including common law)	Left - origin of primary	Blank(s)	Poorly differentiated; Grade III	Blank(s)	Blank(s)	II	Blank(s)	Blank(s)	Blank(s)	Blank(s)	Blank(s)	Blank(s)	T2	N0	M0	51	Beam radiation	Yes	24	100	0	0	8562/3: Epithelial-myoepithelial carcinoma	Salivary Gland	Dead (attributable to this cancer dx)	31	Dead
11039592	87 years	Male	White	Married (including common law)	Right - origin of primary	Blank(s)	Unknown	Blank(s)	Blank(s)	UNK Stage	Blank(s)	Blank(s)	Blank(s)	Blank(s)	Blank(s)	Blank(s)	TX	N1	M0	0	None/Unknown	No/Unknown	25	999	100	0	8010/3: Carcinoma, NOS	Salivary Gland	Dead (attributable to this cancer dx)	0	Dead
11045534	77 years	Female	White	Married (including common law)	Right - origin of primary	Blank(s)	Moderately differentiated; Grade II	Blank(s)	Blank(s)	I	Blank(s)	Blank(s)	Blank(s)	Blank(s)	Blank(s)	Blank(s)	T1	N0	M0	27	None/Unknown	No/Unknown	15	100	0	0	8430/3: Mucoepidermoid carcinoma	Alive	Alive or dead of other cause	100	Alive
11047428	52 years	Male	White	Single (never married)	Right - origin of primary	Blank(s)	Undifferentiated; anaplastic; Grade IV	Blank(s)	Blank(s)	IVA	Blank(s)	Blank(s)	Blank(s)	Blank(s)	Blank(s)	Blank(s)	T3	N2b	M0	0	None/Unknown	No/Unknown	999	400	200	0	8140/3: Adenocarcinoma, NOS	Non-Melanoma Skin	Dead (attributable to this cancer dx)	7	Dead
11049380	28 years	Male	White	Single (never married)	Left - origin of primary	Blank(s)	Poorly differentiated; Grade III	Blank(s)	Blank(s)	IVA	Blank(s)	Blank(s)	Blank(s)	Blank(s)	Blank(s)	Blank(s)	T4a	N2b	M0	30	Beam radiation	No/Unknown	22	625	200	0	8430/3: Mucoepidermoid carcinoma	Alive	Alive or dead of other cause	94	Alive
11066069	50 years	Female	White	Single (never married)	Right - origin of primary	Blank(s)	Unknown	Blank(s)	Blank(s)	II	Blank(s)	Blank(s)	Blank(s)	Blank(s)	Blank(s)	Blank(s)	T2	N0	M0	40	Beam radiation	Yes	27	100	0	0	8200/3: Adenoid cystic carcinoma	Alive	Alive or dead of other cause	87	Alive
11074370	36 years	Female	White	Divorced	Left - origin of primary	Blank(s)	Moderately differentiated; Grade II	Blank(s)	Blank(s)	II	Blank(s)	Blank(s)	Blank(s)	Blank(s)	Blank(s)	Blank(s)	T2	N0	M0	30	Beam radiation	No/Unknown	21	310	0	0	8200/3: Adenoid cystic carcinoma	Alive	Alive or dead of other cause	81	Alive
11078651	68 years	Male	White	Married (including common law)	Right - origin of primary	Blank(s)	Well differentiated; Grade I	Blank(s)	Blank(s)	II	Blank(s)	Blank(s)	Blank(s)	Blank(s)	Blank(s)	Blank(s)	T2	N0	M0	27	None/Unknown	No/Unknown	23	100	0	0	8022/3: Pleomorphic carcinoma	Alzheimers (ICD-9 and 10 only)	Alive or dead of other cause	71	Dead
11078961	32 years	Male	White	Married (including common law)	Right - origin of primary	Blank(s)	Unknown	Blank(s)	Blank(s)	II	Blank(s)	Blank(s)	Blank(s)	Blank(s)	Blank(s)	Blank(s)	T2	N0	M0	41	Beam radiation	No/Unknown	32	100	0	0	8941/3: Carcinoma in pleomorphic adenoma	Alive	Alive or dead of other cause	80	Alive
11083256	60 years	Female	White	Divorced	Right - origin of primary	Blank(s)	Moderately differentiated; Grade II	Blank(s)	Blank(s)	I	Blank(s)	Blank(s)	Blank(s)	Blank(s)	Blank(s)	Blank(s)	T1	N0	M0	27	Beam radiation	No/Unknown	15	100	0	0	8200/3: Adenoid cystic carcinoma	Alive	Alive or dead of other cause	78	Alive
11086879	52 years	Female	White	Single (never married)	Right - origin of primary	Blank(s)	Unknown	Blank(s)	Blank(s)	II	Blank(s)	Blank(s)	Blank(s)	Blank(s)	Blank(s)	Blank(s)	T2	N0	M0	31	Beam radiation	No/Unknown	26	350	0	0	8200/3: Adenoid cystic carcinoma	Miscellaneous Malignant Cancer	Dead (attributable to this cancer dx)	57	Dead
11095665	76 years	Female	White	Widowed	Left - origin of primary	Blank(s)	Undifferentiated; anaplastic; Grade IV	Blank(s)	Blank(s)	IVA	Blank(s)	Blank(s)	Blank(s)	Blank(s)	Blank(s)	Blank(s)	T2	N2b	M0	42	Beam radiation	No/Unknown	24	300	200	0	8200/3: Adenoid cystic carcinoma	Alive	Alive or dead of other cause	80	Alive
11096835	73 years	Male	White	Married (including common law)	Right - origin of primary	Blank(s)	Undifferentiated; anaplastic; Grade IV	Blank(s)	Blank(s)	IVA	Blank(s)	Blank(s)	Blank(s)	Blank(s)	Blank(s)	Blank(s)	T3	N2b	M0	30	Beam radiation	No/Unknown	46	100	210	0	8500/3: Infiltrating duct carcinoma, NOS	Chronic Obstructive Pulmonary Disease and Allied Cond	Alive or dead of other cause	64	Dead
11105120	74 years	Female	White	Widowed	Left - origin of primary	Blank(s)	Unknown	Blank(s)	Blank(s)	III	Blank(s)	Blank(s)	Blank(s)	Blank(s)	Blank(s)	Blank(s)	T3	N0	M0	27	None/Unknown	No/Unknown	50	300	0	0	8982/3: Malignant myoepithelioma	Diseases of Heart	Alive or dead of other cause	7	Dead
11112078	86 years	Female	White	Widowed	Right - origin of primary	Blank(s)	Poorly differentiated; Grade III	Blank(s)	Blank(s)	IVA	Blank(s)	Blank(s)	Blank(s)	Blank(s)	Blank(s)	Blank(s)	T3	N2b	M0	41	Beam radiation	No/Unknown	50	400	220	0	8010/3: Carcinoma, NOS	Diseases of Heart	Alive or dead of other cause	6	Dead
11125950	69 years	Female	White	Married (including common law)	Right - origin of primary	Blank(s)	Moderately differentiated; Grade II	Blank(s)	Blank(s)	III	Blank(s)	Blank(s)	Blank(s)	Blank(s)	Blank(s)	Blank(s)	T3	N1	M0	42	Beam radiation	No/Unknown	35	400	100	0	8200/3: Adenoid cystic carcinoma	Alive	Alive or dead of other cause	63	Alive
11132233	66 years	Female	White	Married (including common law)	Left - origin of primary	Blank(s)	Moderately differentiated; Grade II	Blank(s)	Blank(s)	IVA	Blank(s)	Blank(s)	Blank(s)	Blank(s)	Blank(s)	Blank(s)	T3	N2b	M0	31	Beam radiation	No/Unknown	17	400	220	0	8940/3: Mixed tumor, malignant, NOS	Brain and Other Nervous System	Alive or dead of other cause	15	Dead
11161692	68 years	Male	White	Single (never married)	Left - origin of primary	Blank(s)	Poorly differentiated; Grade III	Blank(s)	Blank(s)	IVC	Blank(s)	Blank(s)	Blank(s)	Blank(s)	Blank(s)	Blank(s)	T3	N0	M1	40	None/Unknown	No/Unknown	50	100	0	40	8070/3: Squamous cell carcinoma, NOS	Alive	Alive or dead of other cause	51	Alive
11163149	64 years	Female	White	Married (including common law)	Left - origin of primary	Blank(s)	Moderately differentiated; Grade II	Blank(s)	Blank(s)	II	Blank(s)	Blank(s)	Blank(s)	Blank(s)	Blank(s)	Blank(s)	T2	N0	M0	27	Beam radiation	No/Unknown	30	100	0	0	8200/3: Adenoid cystic carcinoma	Alive	Alive or dead of other cause	56	Alive
11185064	89 years	Female	White	Widowed	Left - origin of primary	Blank(s)	Poorly differentiated; Grade III	Blank(s)	3	Blank(s)	Blank(s)	Blank(s)	Blank(s)	p3	p0	c0	Blank(s)	Blank(s)	Blank(s)	40	Beam radiation	No/Unknown	Blank(s)	Blank(s)	Blank(s)	Blank(s)	8200/3: Adenoid cystic carcinoma	Miscellaneous Malignant Cancer	Dead (attributable to this cancer dx)	12	Dead
11188428	60 years	Female	White	Single (never married)	Left - origin of primary	Blank(s)	Moderately differentiated; Grade II	Blank(s)	1	Blank(s)	Blank(s)	Blank(s)	Blank(s)	p1	p0	c0	Blank(s)	Blank(s)	Blank(s)	27	None/Unknown	No/Unknown	Blank(s)	Blank(s)	Blank(s)	Blank(s)	8430/3: Mucoepidermoid carcinoma	Alive	Alive or dead of other cause	44	Alive
11190823	70 years	Female	White	Married (including common law)	Left - origin of primary	Blank(s)	Unknown	Blank(s)	2	Blank(s)	Blank(s)	Blank(s)	Blank(s)	p2	p0	c0	Blank(s)	Blank(s)	Blank(s)	30	None/Unknown	No/Unknown	Blank(s)	Blank(s)	Blank(s)	Blank(s)	8200/3: Adenoid cystic carcinoma	Alive	Alive or dead of other cause	43	Alive
11192437	17 years	Male	White	Married (including common law)	Right - origin of primary	Blank(s)	Well differentiated; Grade I	Blank(s)	1	Blank(s)	Blank(s)	Blank(s)	Blank(s)	p1	p0	c0	Blank(s)	Blank(s)	Blank(s)	30	Beam radiation	No/Unknown	Blank(s)	Blank(s)	Blank(s)	Blank(s)	8200/3: Adenoid cystic carcinoma	Alive	Alive or dead of other cause	41	Alive
11196911	52 years	Female	White	Married (including common law)	Right - origin of primary	Blank(s)	Unknown	Blank(s)	1	Blank(s)	Blank(s)	Blank(s)	Blank(s)	p1	p0	c0	Blank(s)	Blank(s)	Blank(s)	31	Beam radiation	No/Unknown	Blank(s)	Blank(s)	Blank(s)	Blank(s)	8200/3: Adenoid cystic carcinoma	Alive	Alive or dead of other cause	36	Alive
11202040	60 years	Male	White	Married (including common law)	Left - origin of primary	Blank(s)	Moderately differentiated; Grade II	Blank(s)	2	Blank(s)	Blank(s)	Blank(s)	Blank(s)	p2	p0	c0	Blank(s)	Blank(s)	Blank(s)	40	Beam radiation	No/Unknown	Blank(s)	Blank(s)	Blank(s)	Blank(s)	8070/3: Squamous cell carcinoma, NOS	Alive	Alive or dead of other cause	35	Alive
11205866	53 years	Female	White	Single (never married)	Left - origin of primary	Blank(s)	Unknown	Blank(s)	99	Blank(s)	Blank(s)	Blank(s)	Blank(s)	p3	pX	c0	Blank(s)	Blank(s)	Blank(s)	27	Beam radiation	No/Unknown	Blank(s)	Blank(s)	Blank(s)	Blank(s)	8200/3: Adenoid cystic carcinoma	Alive	Alive or dead of other cause	43	Alive
11209107	44 years	Female	White	Married (including common law)	Right - origin of primary	Blank(s)	Unknown	Blank(s)	1	Blank(s)	Blank(s)	Blank(s)	Blank(s)	p1	p0	c0	Blank(s)	Blank(s)	Blank(s)	41	Beam radiation	No/Unknown	Blank(s)	Blank(s)	Blank(s)	Blank(s)	8200/3: Adenoid cystic carcinoma	Alive	Alive or dead of other cause	33	Alive
11212662	77 years	Female	White	Married (including common law)	Left - origin of primary	Blank(s)	Unknown	Blank(s)	3	Blank(s)	Blank(s)	Blank(s)	Blank(s)	p3	p0	c0	Blank(s)	Blank(s)	Blank(s)	41	Beam radiation	No/Unknown	Blank(s)	Blank(s)	Blank(s)	Blank(s)	8200/3: Adenoid cystic carcinoma	Alive	Alive or dead of other cause	30	Alive
11229112	61 years	Male	White	Married (including common law)	Right - origin of primary	Blank(s)	Undifferentiated; anaplastic; Grade IV	Blank(s)	Not applicable	Blank(s)	Blank(s)	Blank(s)	Blank(s)	Not applicable	Not applicable	Not applicable	Blank(s)	Blank(s)	Blank(s)	40	Beam radiation	No/Unknown	Blank(s)	Blank(s)	Blank(s)	Blank(s)	8801/3: Spindle cell sarcoma	Alive	Alive or dead of other cause	28	Alive
11231746	85 years	Female	White	Widowed	Right - origin of primary	Blank(s)	Poorly differentiated; Grade III	Blank(s)	3	Blank(s)	Blank(s)	Blank(s)	Blank(s)	p3	c0	c0	Blank(s)	Blank(s)	Blank(s)	41	Beam radiation	No/Unknown	Blank(s)	Blank(s)	Blank(s)	Blank(s)	8200/3: Adenoid cystic carcinoma	Alive	Alive or dead of other cause	36	Alive
11232313	79 years	Female	White	Married (including common law)	Left - origin of primary	Blank(s)	Poorly differentiated; Grade III	Blank(s)	4A	Blank(s)	Blank(s)	Blank(s)	Blank(s)	p3	p2A	c0	Blank(s)	Blank(s)	Blank(s)	30	Beam radiation	Yes	Blank(s)	Blank(s)	Blank(s)	Blank(s)	8041/3: Small cell carcinoma, NOS	Alive	Alive or dead of other cause	25	Alive
11235346	47 years	Male	White	Single (never married)	Left - origin of primary	Blank(s)	Moderately differentiated; Grade II	Blank(s)	2	Blank(s)	Blank(s)	Blank(s)	Blank(s)	p2	p0	c0	Blank(s)	Blank(s)	Blank(s)	30	Beam radiation	No/Unknown	Blank(s)	Blank(s)	Blank(s)	Blank(s)	8200/3: Adenoid cystic carcinoma	Alive	Alive or dead of other cause	33	Alive
11241766	67 years	Female	White	Divorced	Right - origin of primary	Blank(s)	Undifferentiated; anaplastic; Grade IV	Blank(s)	1	Blank(s)	Blank(s)	Blank(s)	Blank(s)	p1	p0	c0	Blank(s)	Blank(s)	Blank(s)	40	Beam radiation	No/Unknown	Blank(s)	Blank(s)	Blank(s)	Blank(s)	8430/3: Mucoepidermoid carcinoma	Alive	Alive or dead of other cause	38	Alive
11307458	43 years	Female	Asian or Pacific Islander	Unknown	Right - origin of primary	Blank(s)	Unknown	Blank(s)	1	Blank(s)	Blank(s)	Blank(s)	Blank(s)	p1	c0	c0	Blank(s)	Blank(s)	Blank(s)	27	None/Unknown	No/Unknown	Blank(s)	Blank(s)	Blank(s)	Blank(s)	8147/3: Basal cell adenocarcinoma	Alive	Alive or dead of other cause	31	Alive
13790385	83 years	Female	White	Single (never married)	Left - origin of primary	Blank(s)	Unknown	Blank(s)	Blank(s)	UNK Stage	Blank(s)	Blank(s)	Blank(s)	Blank(s)	Blank(s)	Blank(s)	TX	N1	M0	20	None/Unknown	No/Unknown	999	999	100	0	8070/3: Squamous cell carcinoma, NOS	Pneumonia and Influenza	Alive or dead of other cause	20	Dead
13825483	81 years	Male	White	Widowed	Right - origin of primary	Blank(s)	Undifferentiated; anaplastic; Grade IV	Blank(s)	Blank(s)	Blank(s)	Blank(s)	Blank(s)	Blank(s)	Blank(s)	Blank(s)	Blank(s)	Blank(s)	Blank(s)	Blank(s)	20	Beam radiation	No/Unknown	Blank(s)	Blank(s)	Blank(s)	Blank(s)	8430/3: Mucoepidermoid carcinoma	Salivary Gland	Dead (attributable to this cancer dx)	23	Dead
13909067	74 years	Female	White	Married (including common law)	Right - origin of primary	Blank(s)	Moderately differentiated; Grade II	Blank(s)	Blank(s)	IVA	Blank(s)	Blank(s)	Blank(s)	Blank(s)	Blank(s)	Blank(s)	T1	N2c	M0	37	Beam radiation	No/Unknown	10	100	400	0	8070/3: Squamous cell carcinoma, NOS	Other Cause of Death	Alive or dead of other cause	37	Dead
13931975	90 years	Male	White	Unknown	Right - origin of primary	Blank(s)	Unknown	Blank(s)	Blank(s)	UNK Stage	Blank(s)	Blank(s)	Blank(s)	Blank(s)	Blank(s)	Blank(s)	TX	N0	M0	0	None/Unknown	No/Unknown	999	300	0	0	8070/3: Squamous cell carcinoma, NOS	Salivary Gland	Dead (attributable to this cancer dx)	6	Dead
13950065	63 years	Female	White	Divorced	Left - origin of primary	Blank(s)	Unknown	Blank(s)	Blank(s)	IVC	Blank(s)	Blank(s)	Blank(s)	Blank(s)	Blank(s)	Blank(s)	TX	NX	M1	99	None/Unknown	No/Unknown	999	999	999	60	8070/3: Squamous cell carcinoma, NOS	Miscellaneous Malignant Cancer	Dead (attributable to this cancer dx)	8	Dead
13966709	48 years	Male	White	Divorced	Left - origin of primary	Blank(s)	Unknown	Blank(s)	Blank(s)	Blank(s)	Blank(s)	Blank(s)	Blank(s)	Blank(s)	Blank(s)	Blank(s)	Blank(s)	Blank(s)	Blank(s)	0	Beam radiation	Yes	Blank(s)	Blank(s)	Blank(s)	Blank(s)	8430/3: Mucoepidermoid carcinoma	Miscellaneous Malignant Cancer	Dead (attributable to this cancer dx)	4	Dead
13974795	46 years	Female	White	Married (including common law)	Right - origin of primary	Blank(s)	Unknown	Blank(s)	Blank(s)	Blank(s)	Blank(s)	Blank(s)	Blank(s)	Blank(s)	Blank(s)	Blank(s)	Blank(s)	Blank(s)	Blank(s)	20	None/Unknown	No/Unknown	Blank(s)	Blank(s)	Blank(s)	Blank(s)	8562/3: Epithelial-myoepithelial carcinoma	Alive	Alive or dead of other cause	227	Alive
13988453	67 years	Female	White	Married (including common law)	Left - origin of primary	Blank(s)	Unknown	Blank(s)	Blank(s)	Blank(s)	Blank(s)	Blank(s)	Blank(s)	Blank(s)	Blank(s)	Blank(s)	Blank(s)	Blank(s)	Blank(s)	0	None/Unknown	No/Unknown	Blank(s)	Blank(s)	Blank(s)	Blank(s)	8010/3: Carcinoma, NOS	Lung and Bronchus	Alive or dead of other cause	4	Dead
13998478	52 years	Male	White	Single (never married)	Left - origin of primary	Blank(s)	Unknown	Blank(s)	Blank(s)	Blank(s)	Blank(s)	Blank(s)	Blank(s)	Blank(s)	Blank(s)	Blank(s)	Blank(s)	Blank(s)	Blank(s)	27	Beam radiation	Yes	Blank(s)	Blank(s)	Blank(s)	Blank(s)	8010/3: Carcinoma, NOS	In situ, benign or unknown behavior neoplasm	Dead (attributable to this cancer dx)	4	Dead
14006771	69 years	Female	White	Married (including common law)	Right - origin of primary	Blank(s)	Unknown	Blank(s)	Blank(s)	I	Blank(s)	Blank(s)	Blank(s)	Blank(s)	Blank(s)	Blank(s)	T1	N0	M0	27	None/Unknown	No/Unknown	5	100	0	0	8430/3: Mucoepidermoid carcinoma	Alive	Alive or dead of other cause	79	Alive
14013820	40 years	Female	White	Single (never married)	Right - origin of primary	Blank(s)	Unknown	Blank(s)	Blank(s)	Blank(s)	Blank(s)	Blank(s)	Blank(s)	Blank(s)	Blank(s)	Blank(s)	Blank(s)	Blank(s)	Blank(s)	27	Beam radiation	No/Unknown	Blank(s)	Blank(s)	Blank(s)	Blank(s)	8200/3: Adenoid cystic carcinoma	Alive	Alive or dead of other cause	195	Alive
14021298	71 years	Male	White	Married (including common law)	Right - origin of primary	Blank(s)	Moderately differentiated; Grade II	Blank(s)	Blank(s)	IVA	Blank(s)	Blank(s)	Blank(s)	Blank(s)	Blank(s)	Blank(s)	T4a	N0	M0	40	None/Unknown	Yes	38	500	0	0	8071/3: Squamous cell carcinoma, keratinizing, NOS	Non-Melanoma Skin	Dead (attributable to this cancer dx)	1	Dead
14023908	61 years	Female	American Indian/Alaska Native	Unknown	Right - origin of primary	Blank(s)	Unknown	Blank(s)	3	Blank(s)	Blank(s)	Blank(s)	Blank(s)	p2	p1	c0	Blank(s)	Blank(s)	Blank(s)	30	Beam radiation	No/Unknown	Blank(s)	Blank(s)	Blank(s)	Blank(s)	8502/3: Secretory carcinoma of breast	Alive	Alive or dead of other cause	26	Alive
14029680	77 years	Male	White	Married (including common law)	Right - origin of primary	Blank(s)	Unknown	Blank(s)	Blank(s)	IVA	Blank(s)	Blank(s)	Blank(s)	Blank(s)	Blank(s)	Blank(s)	T3	N2a	M0	41	None/Unknown	No/Unknown	30	400	190	0	8500/3: Infiltrating duct carcinoma, NOS	Salivary Gland	Dead (attributable to this cancer dx)	60	Dead
14030699	48 years	Female	White	Married (including common law)	Right - origin of primary	Blank(s)	Poorly differentiated; Grade III	Blank(s)	Blank(s)	IVC	Blank(s)	Blank(s)	Blank(s)	Blank(s)	Blank(s)	Blank(s)	TX	N1	M1	50	Beam radiation	No/Unknown	999	300	800	40	8200/3: Adenoid cystic carcinoma	Lung and Bronchus	Dead (attributable to this cancer dx)	8	Dead
14033485	44 years	Male	White	Unknown	Left - origin of primary	Blank(s)	Unknown	Blank(s)	Blank(s)	UNK Stage	Blank(s)	Blank(s)	Blank(s)	Blank(s)	Blank(s)	Blank(s)	T3	N0	MX	20	None/Unknown	No/Unknown	42	100	0	99	8200/3: Adenoid cystic carcinoma	Suicide and Self-Inflicted Injury	Alive or dead of other cause	61	Dead
14035398	44 years	Female	White	Unknown	Left - origin of primary	Blank(s)	Well differentiated; Grade I	Blank(s)	Blank(s)	UNK Stage	Blank(s)	Blank(s)	Blank(s)	Blank(s)	Blank(s)	Blank(s)	TX	NX	MX	0	None/Unknown	No/Unknown	999	300	999	99	8070/3: Squamous cell carcinoma, NOS	Alive	Alive or dead of other cause	171	Alive
14043593	53 years	Female	American Indian/Alaska Native	Unknown	Right - origin of primary	Blank(s)	Unknown	Blank(s)	Blank(s)	I	Blank(s)	Blank(s)	Blank(s)	Blank(s)	Blank(s)	Blank(s)	T1	N0	M0	20	Recommended, unknown if administered	No/Unknown	15	100	0	0	8200/3: Adenoid cystic carcinoma	Alive	Alive or dead of other cause	152	Alive
14045283	49 years	Female	American Indian/Alaska Native	Married (including common law)	Right - origin of primary	Blank(s)	Unknown	Blank(s)	Blank(s)	III	Blank(s)	Blank(s)	Blank(s)	Blank(s)	Blank(s)	Blank(s)	T3	N0	M0	27	Beam radiation	No/Unknown	40	400	0	0	8201/3: Cribriform carcinoma, NOS	Salivary Gland	Dead (attributable to this cancer dx)	130	Dead
14048780	60 years	Male	White	Married (including common law)	Left - origin of primary	Blank(s)	Unknown	Blank(s)	Blank(s)	IVC	Blank(s)	Blank(s)	Blank(s)	Blank(s)	Blank(s)	Blank(s)	T2	NX	M1	40	Beam radiation	No/Unknown	39	100	999	40	8200/3: Adenoid cystic carcinoma	Miscellaneous Malignant Cancer	Dead (attributable to this cancer dx)	126	Dead
14050100	80 years	Male	White	Unknown	Right - origin of primary	Blank(s)	Undifferentiated; anaplastic; Grade IV	Blank(s)	Blank(s)	IVA	Blank(s)	Blank(s)	Blank(s)	Blank(s)	Blank(s)	Blank(s)	T4a	N0	M0	20	Beam radiation	No/Unknown	28	450	0	0	8430/3: Mucoepidermoid carcinoma	Miscellaneous Malignant Cancer	Dead (attributable to this cancer dx)	26	Dead
14054437	56 years	Female	White	Single (never married)	Right - origin of primary	Blank(s)	Well differentiated; Grade I	Blank(s)	Blank(s)	III	Blank(s)	Blank(s)	Blank(s)	Blank(s)	Blank(s)	Blank(s)	T3	N0	M0	27	None/Unknown	No/Unknown	45	300	0	0	8430/3: Mucoepidermoid carcinoma	Alive	Alive or dead of other cause	190	Alive
14056072	47 years	Male	White	Single (never married)	Left - origin of primary	Blank(s)	Unknown	Blank(s)	Blank(s)	II	Blank(s)	Blank(s)	Blank(s)	Blank(s)	Blank(s)	Blank(s)	T2	N0	M0	27	Beam radiation	No/Unknown	28	100	0	0	8200/3: Adenoid cystic carcinoma	Alive	Alive or dead of other cause	164	Alive
14057944	66 years	Male	White	Married (including common law)	Left - origin of primary	Blank(s)	Well differentiated; Grade I	Blank(s)	Blank(s)	III	Blank(s)	Blank(s)	Blank(s)	Blank(s)	Blank(s)	Blank(s)	T3	N0	M0	20	None/Unknown	No/Unknown	50	400	0	0	8200/3: Adenoid cystic carcinoma	Lung and Bronchus	Alive or dead of other cause	75	Dead
14057965	70 years	Female	American Indian/Alaska Native	Married (including common law)	Left - origin of primary	Blank(s)	Unknown	Blank(s)	Blank(s)	I	Blank(s)	Blank(s)	Blank(s)	Blank(s)	Blank(s)	Blank(s)	T1	N0	M0	27	None/Unknown	No/Unknown	15	300	0	0	8941/3: Carcinoma in pleomorphic adenoma	Alive	Alive or dead of other cause	166	Alive
14064403	63 years	Female	American Indian/Alaska Native	Married (including common law)	Right - origin of primary	Blank(s)	Unknown	Blank(s)	Blank(s)	IVC	Blank(s)	Blank(s)	Blank(s)	Blank(s)	Blank(s)	Blank(s)	T3	N2c	M1	0	Beam radiation	Yes	60	300	420	10	8200/3: Adenoid cystic carcinoma	Non-Hodgkin Lymphoma	Alive or dead of other cause	8	Dead
14073690	31 years	Male	White	Unknown	Right - origin of primary	Blank(s)	Poorly differentiated; Grade III	Blank(s)	Blank(s)	III	Blank(s)	Blank(s)	Blank(s)	Blank(s)	Blank(s)	Blank(s)	T3	N1	M0	30	None/Unknown	No/Unknown	999	400	100	0	8010/3: Carcinoma, NOS	Alive	Alive or dead of other cause	153	Alive
14074204	75 years	Male	White	Married (including common law)	Left - origin of primary	Blank(s)	Unknown	Blank(s)	Blank(s)	IVB	Blank(s)	Blank(s)	Blank(s)	Blank(s)	Blank(s)	Blank(s)	T4b	N1	M0	42	None/Unknown	No/Unknown	30	520	800	0	8070/3: Squamous cell carcinoma, NOS	Miscellaneous Malignant Cancer	Dead (attributable to this cancer dx)	3	Dead
14074793	45 years	Female	White	Single (never married)	Right - origin of primary	Blank(s)	Moderately differentiated; Grade II	Blank(s)	Blank(s)	III	Blank(s)	Blank(s)	Blank(s)	Blank(s)	Blank(s)	Blank(s)	T3	N0	M0	30	Beam radiation	No/Unknown	62	400	0	0	8200/3: Adenoid cystic carcinoma	Alive	Alive or dead of other cause	55	Alive
14077860	85 years	Male	White	Widowed	Paired site, but no information concerning laterality	Blank(s)	Unknown	Blank(s)	Blank(s)	UNK Stage	Blank(s)	Blank(s)	Blank(s)	Blank(s)	Blank(s)	Blank(s)	TX	NX	MX	99	None/Unknown	No/Unknown	999	999	999	99	8000/3: Neoplasm, malignant	Salivary Gland	Dead (attributable to this cancer dx)	Unknown	Dead
14079435	48 years	Female	White	Single (never married)	Left - origin of primary	Blank(s)	Moderately differentiated; Grade II	Blank(s)	Blank(s)	UNK Stage	Blank(s)	Blank(s)	Blank(s)	Blank(s)	Blank(s)	Blank(s)	T3	NX	M0	41	Beam radiation	No/Unknown	27	400	999	0	8140/3: Adenocarcinoma, NOS	Alive	Alive or dead of other cause	148	Alive
14085282	87 years	Female	White	Married (including common law)	Left - origin of primary	Blank(s)	Unknown	Blank(s)	Blank(s)	UNK Stage	Blank(s)	Blank(s)	Blank(s)	Blank(s)	Blank(s)	Blank(s)	TX	N1	M0	0	None/Unknown	No/Unknown	40	999	100	0	8070/3: Squamous cell carcinoma, NOS	Diseases of Heart	Alive or dead of other cause	12	Dead
14088333	41 years	Male	White	Married (including common law)	Right - origin of primary	Blank(s)	Unknown	Blank(s)	Blank(s)	I	Blank(s)	Blank(s)	Blank(s)	Blank(s)	Blank(s)	Blank(s)	T1	N0	M0	41	None/Unknown	No/Unknown	20	100	0	0	8562/3: Epithelial-myoepithelial carcinoma	Alive	Alive or dead of other cause	135	Alive
14094751	45 years	Male	White	Married (including common law)	Right - origin of primary	Blank(s)	Moderately differentiated; Grade II	Blank(s)	Blank(s)	IVC	Blank(s)	Blank(s)	Blank(s)	Blank(s)	Blank(s)	Blank(s)	T3	N2b	M1	30	Beam radiation	Yes	45	400	290	40	8070/3: Squamous cell carcinoma, NOS	Floor of Mouth	Dead (attributable to this cancer dx)	26	Dead
14095055	62 years	Male	White	Married (including common law)	Left - origin of primary	Blank(s)	Well differentiated; Grade I	Blank(s)	Blank(s)	I	Blank(s)	Blank(s)	Blank(s)	Blank(s)	Blank(s)	Blank(s)	T1	N0	M0	20	None/Unknown	No/Unknown	13	100	0	0	8430/3: Mucoepidermoid carcinoma	Pancreas	Alive or dead of other cause	46	Dead
14095123	90 years	Female	White	Unknown	Left - origin of primary	Blank(s)	Unknown	Blank(s)	Blank(s)	UNK Stage	Blank(s)	Blank(s)	Blank(s)	Blank(s)	Blank(s)	Blank(s)	TX	NX	M0	20	None/Unknown	No/Unknown	999	300	999	0	8246/3: Neuroendocrine carcinoma, NOS	Other Cause of Death	Alive or dead of other cause	6	Dead
14096341	84 years	Female	White	Married (including common law)	Right - origin of primary	Blank(s)	Poorly differentiated; Grade III	Blank(s)	Blank(s)	IVA	Blank(s)	Blank(s)	Blank(s)	Blank(s)	Blank(s)	Blank(s)	T3	N2b	M0	27	None/Unknown	No/Unknown	31	400	200	0	8070/3: Squamous cell carcinoma, NOS	Diseases of Heart	Alive or dead of other cause	93	Dead
14100757	65 years	Male	White	Married (including common law)	Left - origin of primary	Blank(s)	Undifferentiated; anaplastic; Grade IV	Blank(s)	Blank(s)	I	Blank(s)	Blank(s)	Blank(s)	Blank(s)	Blank(s)	Blank(s)	T1	N0	M0	41	Beam radiation	No/Unknown	17	100	0	0	8200/3: Adenoid cystic carcinoma	Alive	Alive or dead of other cause	128	Alive
14112930	66 years	Male	White	Married (including common law)	Left - origin of primary	Blank(s)	Unknown	Blank(s)	Blank(s)	UNK Stage	Blank(s)	Blank(s)	Blank(s)	Blank(s)	Blank(s)	Blank(s)	TX	N1	M0	30	None/Unknown	No/Unknown	999	300	120	0	8070/3: Squamous cell carcinoma, NOS	Non-Hodgkin Lymphoma	Dead (attributable to this cancer dx)	2	Dead
14124997	53 years	Female	White	Married (including common law)	Right - origin of primary	Blank(s)	Moderately differentiated; Grade II	Blank(s)	Blank(s)	I	Blank(s)	Blank(s)	Blank(s)	Blank(s)	Blank(s)	Blank(s)	T1	N0	M0	20	None/Unknown	No/Unknown	15	100	0	0	8430/3: Mucoepidermoid carcinoma	Alive	Alive or dead of other cause	111	Alive
14127158	69 years	Female	White	Widowed	Left - origin of primary	Blank(s)	Unknown	Blank(s)	Blank(s)	UNK Stage	Blank(s)	Blank(s)	Blank(s)	Blank(s)	Blank(s)	Blank(s)	TX	N0	M0	50	None/Unknown	No/Unknown	999	300	0	0	8070/3: Squamous cell carcinoma, NOS	Alive	Alive or dead of other cause	109	Alive
14129384	85 years	Male	White	Unknown	Right - origin of primary	Blank(s)	Poorly differentiated; Grade III	Blank(s)	Blank(s)	UNK Stage	Blank(s)	Blank(s)	Blank(s)	Blank(s)	Blank(s)	Blank(s)	TX	N0	M0	30	None/Unknown	No/Unknown	41	999	0	0	8070/3: Squamous cell carcinoma, NOS	Esophagus	Dead (attributable to this cancer dx)	11	Dead
14136564	57 years	Male	American Indian/Alaska Native	Divorced	Right - origin of primary	Blank(s)	Moderately differentiated; Grade II	Blank(s)	Blank(s)	IVA	Blank(s)	Blank(s)	Blank(s)	Blank(s)	Blank(s)	Blank(s)	T4a	N2b	M0	53	Beam radiation	Yes	80	600	220	0	8070/3: Squamous cell carcinoma, NOS	Bones and Joints	Dead (attributable to this cancer dx)	44	Dead
14141838	84 years	Male	White	Unknown	Only one side - side unspecified	Blank(s)	Unknown	Blank(s)	Blank(s)	UNK Stage	Blank(s)	Blank(s)	Blank(s)	Blank(s)	Blank(s)	Blank(s)	TX	N0	M0	0	None/Unknown	No/Unknown	999	300	0	0	8070/3: Squamous cell carcinoma, NOS	Nasopharynx	Dead (attributable to this cancer dx)	37	Dead
14145690	77 years	Female	White	Widowed	Left - origin of primary	Blank(s)	Well differentiated; Grade I	Blank(s)	Blank(s)	I	Blank(s)	Blank(s)	Blank(s)	Blank(s)	Blank(s)	Blank(s)	T1	N0	M0	27	Beam radiation	No/Unknown	6	100	0	0	8200/3: Adenoid cystic carcinoma	Other Cause of Death	Alive or dead of other cause	78	Dead
14146502	64 years	Male	White	Unknown	Left - origin of primary	Blank(s)	Unknown	Blank(s)	Blank(s)	UNK Stage	Blank(s)	Blank(s)	Blank(s)	Blank(s)	Blank(s)	Blank(s)	TX	N0	M0	0	None/Unknown	No/Unknown	999	300	0	0	8140/3: Adenocarcinoma, NOS	Alive	Alive or dead of other cause	106	Alive
14153315	64 years	Male	White	Married (including common law)	Left - origin of primary	Blank(s)	Unknown	Blank(s)	Blank(s)	IVNOS	Blank(s)	Blank(s)	Blank(s)	Blank(s)	Blank(s)	Blank(s)	TX	N2b	M0	0	Beam radiation	Yes	40	999	220	0	8070/3: Squamous cell carcinoma, NOS	Alive	Alive or dead of other cause	100	Alive
14164754	62 years	Female	White	Married (including common law)	Right - origin of primary	Blank(s)	Unknown	Blank(s)	Blank(s)	IVA	Blank(s)	Blank(s)	Blank(s)	Blank(s)	Blank(s)	Blank(s)	T4a	N0	M0	0	Beam radiation	Yes	36	500	0	0	8070/3: Squamous cell carcinoma, NOS	Alive	Alive or dead of other cause	92	Alive
14165944	59 years	Female	White	Married (including common law)	Right - origin of primary	Blank(s)	Unknown	Blank(s)	Blank(s)	III	Blank(s)	Blank(s)	Blank(s)	Blank(s)	Blank(s)	Blank(s)	T3	N0	M0	0	None/Unknown	No/Unknown	45	300	0	0	8000/3: Neoplasm, malignant	Alive	Alive or dead of other cause	89	Alive
14171766	31 years	Female	White	Unknown	Left - origin of primary	Blank(s)	Unknown	Blank(s)	Blank(s)	IVC	Blank(s)	Blank(s)	Blank(s)	Blank(s)	Blank(s)	Blank(s)	T4b	NX	M1	80	Beam radiation	No/Unknown	999	810	999	40	8200/3: Adenoid cystic carcinoma	Alive	Alive or dead of other cause	132	Alive
14174123	76 years	Male	White	Unknown	Right - origin of primary	Blank(s)	Unknown	Blank(s)	Blank(s)	UNK Stage	Blank(s)	Blank(s)	Blank(s)	Blank(s)	Blank(s)	Blank(s)	TX	NX	MX	0	None/Unknown	No/Unknown	21	999	999	99	8070/3: Squamous cell carcinoma, NOS	Alive	Alive or dead of other cause	83	Alive
14178739	85 years	Male	White	Unknown	Left - origin of primary	Blank(s)	Well differentiated; Grade I	Blank(s)	Blank(s)	UNK Stage	Blank(s)	Blank(s)	Blank(s)	Blank(s)	Blank(s)	Blank(s)	TX	NX	MX	0	None/Unknown	No/Unknown	40	999	999	99	8070/3: Squamous cell carcinoma, NOS	Non-Melanoma Skin	Dead (attributable to this cancer dx)	0	Dead
14179239	61 years	Male	White	Married (including common law)	Paired site, but no information concerning laterality	Blank(s)	Poorly differentiated; Grade III	Blank(s)	Blank(s)	UNK Stage	Blank(s)	Blank(s)	Blank(s)	Blank(s)	Blank(s)	Blank(s)	TX	NX	MX	20	None/Unknown	No/Unknown	999	999	999	99	8070/3: Squamous cell carcinoma, NOS	Other Cause of Death	Alive or dead of other cause	3	Dead
14180149	66 years	Male	White	Married (including common law)	Left - origin of primary	Blank(s)	Poorly differentiated; Grade III	Blank(s)	Blank(s)	IVA	Blank(s)	Blank(s)	Blank(s)	Blank(s)	Blank(s)	Blank(s)	T3	N2b	M0	41	Beam radiation	Yes	15	400	210	0	8500/3: Infiltrating duct carcinoma, NOS	Alive	Alive or dead of other cause	71	Alive
14181418	58 years	Female	White	Married (including common law)	Left - origin of primary	Blank(s)	Unknown	Blank(s)	Blank(s)	III	Blank(s)	Blank(s)	Blank(s)	Blank(s)	Blank(s)	Blank(s)	T3	N1	M0	27	Beam radiation	No/Unknown	43	400	100	0	8200/3: Adenoid cystic carcinoma	Alive	Alive or dead of other cause	70	Alive
14187514	74 years	Male	White	Divorced	Left - origin of primary	Blank(s)	Undifferentiated; anaplastic; Grade IV	Blank(s)	Blank(s)	IVB	Blank(s)	Blank(s)	Blank(s)	Blank(s)	Blank(s)	Blank(s)	T1	N3	M0	0	Beam radiation	Yes	16	100	700	0	8140/3: Adenocarcinoma, NOS	Bones and Joints	Dead (attributable to this cancer dx)	14	Dead
14197138	64 years	Female	White	Unknown	Right - origin of primary	Blank(s)	Undifferentiated; anaplastic; Grade IV	Blank(s)	Blank(s)	UNK Stage	Blank(s)	Blank(s)	Blank(s)	Blank(s)	Blank(s)	Blank(s)	TX	N0	M0	90	Beam radiation	No/Unknown	999	300	0	0	8500/3: Infiltrating duct carcinoma, NOS	Alive	Alive or dead of other cause	65	Alive
14202408	82 years	Male	White	Married (including common law)	Right - origin of primary	Blank(s)	Unknown	Blank(s)	Blank(s)	IVC	Blank(s)	Blank(s)	Blank(s)	Blank(s)	Blank(s)	Blank(s)	TX	N0	M1	27	None/Unknown	No/Unknown	999	300	0	60	8140/3: Adenocarcinoma, NOS	Salivary Gland	Dead (attributable to this cancer dx)	18	Dead
14203246	85 years	Male	White	Unknown	Left - origin of primary	Blank(s)	Poorly differentiated; Grade III	Blank(s)	Blank(s)	II	Blank(s)	Blank(s)	Blank(s)	Blank(s)	Blank(s)	Blank(s)	T2	N0	M0	27	None/Unknown	No/Unknown	30	100	0	0	8430/3: Mucoepidermoid carcinoma	Pneumonia and Influenza	Alive or dead of other cause	47	Dead
14205515	71 years	Female	White	Widowed	Right - origin of primary	Blank(s)	Unknown	Blank(s)	Blank(s)	IVC	Blank(s)	Blank(s)	Blank(s)	Blank(s)	Blank(s)	Blank(s)	T4b	NX	M1	0	None/Unknown	No/Unknown	93	660	999	40	8072/3: Squamous cell carcinoma, large cell, nonkeratinizing, NOS	Salivary Gland	Dead (attributable to this cancer dx)	0	Dead
14206930	33 years	Female	Black	Single (never married)	Right - origin of primary	Blank(s)	Unknown	Blank(s)	Blank(s)	UNK Stage	Blank(s)	Blank(s)	Blank(s)	Blank(s)	Blank(s)	Blank(s)	TX	N0	M0	20	Beam radiation	No/Unknown	999	300	0	0	8200/3: Adenoid cystic carcinoma	Alive	Alive or dead of other cause	50	Alive
14211886	62 years	Female	White	Married (including common law)	Right - origin of primary	Blank(s)	Moderately differentiated; Grade II	Blank(s)	Blank(s)	II	Blank(s)	Blank(s)	Blank(s)	Blank(s)	Blank(s)	Blank(s)	T2	N0	M0	30	None/Unknown	No/Unknown	25	310	0	0	8982/3: Malignant myoepithelioma	Alive	Alive or dead of other cause	37	Alive
14214247	94 years	Male	White	Married (including common law)	Right - origin of primary	Blank(s)	Unknown	Blank(s)	4C	Blank(s)	Blank(s)	Blank(s)	Blank(s)	c2	c2C	c1	Blank(s)	Blank(s)	Blank(s)	0	None/Unknown	No/Unknown	Blank(s)	Blank(s)	Blank(s)	Blank(s)	8200/3: Adenoid cystic carcinoma	Non-Melanoma Skin	Dead (attributable to this cancer dx)	30	Dead
14217761	86 years	Male	White	Widowed	Left - origin of primary	Blank(s)	Poorly differentiated; Grade III	Blank(s)	Not applicable	Blank(s)	Blank(s)	Blank(s)	Blank(s)	Not applicable	Not applicable	Not applicable	Blank(s)	Blank(s)	Blank(s)	30	Beam radiation	No/Unknown	Blank(s)	Blank(s)	Blank(s)	Blank(s)	8070/3: Squamous cell carcinoma, NOS	Chronic Obstructive Pulmonary Disease and Allied Cond	Alive or dead of other cause	6	Dead
14231310	68 years	Male	White	Married (including common law)	Right - origin of primary	Blank(s)	Poorly differentiated; Grade III	Blank(s)	Blank(s)	III	Blank(s)	Blank(s)	Blank(s)	Blank(s)	Blank(s)	Blank(s)	T3	N1	M0	41	Beam radiation	Yes	27	400	510	0	8070/3: Squamous cell carcinoma, NOS	Salivary Gland	Dead (attributable to this cancer dx)	8	Dead
14231895	64 years	Male	White	Unknown	Left - origin of primary	Blank(s)	Undifferentiated; anaplastic; Grade IV	Blank(s)	Blank(s)	II	Blank(s)	Blank(s)	Blank(s)	Blank(s)	Blank(s)	Blank(s)	T2	N0	M0	27	Beam radiation	No/Unknown	32	100	0	0	8140/3: Adenocarcinoma, NOS	Salivary Gland	Dead (attributable to this cancer dx)	46	Dead
14234053	73 years	Female	White	Married (including common law)	Right - origin of primary	Blank(s)	Unknown	Blank(s)	Blank(s)	UNK Stage	Blank(s)	Blank(s)	Blank(s)	Blank(s)	Blank(s)	Blank(s)	TX	N1	M0	0	None/Unknown	No/Unknown	35	999	100	0	8070/3: Squamous cell carcinoma, NOS	Non-Melanoma Skin	Dead (attributable to this cancer dx)	13	Dead
14235193	86 years	Female	White	Widowed	Right - origin of primary	Blank(s)	Moderately differentiated; Grade II	Blank(s)	Blank(s)	IVNOS	Blank(s)	Blank(s)	Blank(s)	Blank(s)	Blank(s)	Blank(s)	TX	N2b	M0	0	None/Unknown	No/Unknown	999	300	210	0	8071/3: Squamous cell carcinoma, keratinizing, NOS	Oropharynx	Dead (attributable to this cancer dx)	6	Dead
14240322	73 years	Female	White	Unknown	Right - origin of primary	Blank(s)	Poorly differentiated; Grade III	Blank(s)	3	Blank(s)	Blank(s)	Blank(s)	Blank(s)	p3	p0	c0	Blank(s)	Blank(s)	Blank(s)	30	None/Unknown	No/Unknown	Blank(s)	Blank(s)	Blank(s)	Blank(s)	8430/3: Mucoepidermoid carcinoma	Kidney and Renal Pelvis	Alive or dead of other cause	27	Dead
14241256	91 years	Female	White	Married (including common law)	Right - origin of primary	Blank(s)	Unknown	Blank(s)	4C	Blank(s)	Blank(s)	Blank(s)	Blank(s)	c3	c0	c1	Blank(s)	Blank(s)	Blank(s)	0	None/Unknown	No/Unknown	Blank(s)	Blank(s)	Blank(s)	Blank(s)	8200/3: Adenoid cystic carcinoma	Miscellaneous Malignant Cancer	Dead (attributable to this cancer dx)	4	Dead
14246933	88 years	Male	White	Widowed	Right - origin of primary	Blank(s)	Poorly differentiated; Grade III	Blank(s)	4A	Blank(s)	Blank(s)	Blank(s)	Blank(s)	p4A	p0	c0	Blank(s)	Blank(s)	Blank(s)	30	None/Unknown	No/Unknown	Blank(s)	Blank(s)	Blank(s)	Blank(s)	8070/3: Squamous cell carcinoma, NOS	Miscellaneous Malignant Cancer	Dead (attributable to this cancer dx)	6	Dead
14283096	84 years	Male	White	Unknown	Left - origin of primary	Blank(s)	Poorly differentiated; Grade III	Blank(s)	4A	Blank(s)	Blank(s)	Blank(s)	Blank(s)	p4A	p2B	c0	Blank(s)	Blank(s)	Blank(s)	40	None/Unknown	No/Unknown	Blank(s)	Blank(s)	Blank(s)	Blank(s)	8072/3: Squamous cell carcinoma, large cell, nonkeratinizing, NOS	Alive	Alive or dead of other cause	28	Alive
15499488	67 years	Male	White	Married (including common law)	Right - origin of primary	Blank(s)	Unknown	Blank(s)	Blank(s)	Blank(s)	Blank(s)	Blank(s)	Blank(s)	Blank(s)	Blank(s)	Blank(s)	Blank(s)	Blank(s)	Blank(s)	30	None/Unknown	No/Unknown	Blank(s)	Blank(s)	Blank(s)	Blank(s)	8200/3: Adenoid cystic carcinoma	Miscellaneous Malignant Cancer	Dead (attributable to this cancer dx)	115	Dead
15499488	74 years	Male	White	Married (including common law)	Right - origin of primary	Blank(s)	Unknown	Blank(s)	Blank(s)	IVC	Blank(s)	Blank(s)	Blank(s)	Blank(s)	Blank(s)	Blank(s)	T3	N0	M1	27	None/Unknown	No/Unknown	25	400	0	40	8200/3: Adenoid cystic carcinoma	Miscellaneous Malignant Cancer	Dead (attributable to this cancer dx)	39	Dead
15510574	44 years	Female	American Indian/Alaska Native	Widowed	Right - origin of primary	Blank(s)	Unknown	Blank(s)	Blank(s)	Blank(s)	Blank(s)	Blank(s)	Blank(s)	Blank(s)	Blank(s)	Blank(s)	Blank(s)	Blank(s)	Blank(s)	40	None/Unknown	No/Unknown	Blank(s)	Blank(s)	Blank(s)	Blank(s)	8430/3: Mucoepidermoid carcinoma	Alive	Alive or dead of other cause	231	Alive
15524933	65 years	Male	White	Married (including common law)	Right - origin of primary	Blank(s)	Poorly differentiated; Grade III	Blank(s)	Blank(s)	IVNOS	Blank(s)	Blank(s)	Blank(s)	Blank(s)	Blank(s)	Blank(s)	TX	N2b	M0	27	Beam radiation	No/Unknown	999	100	210	0	8941/3: Carcinoma in pleomorphic adenoma	Breast	Alive or dead of other cause	51	Dead
15534736	32 years	Female	American Indian/Alaska Native	Single (never married)	Left - origin of primary	Blank(s)	Unknown	Blank(s)	Blank(s)	II	Blank(s)	Blank(s)	Blank(s)	Blank(s)	Blank(s)	Blank(s)	T2	N0	M0	27	Beam radiation	No/Unknown	25	350	0	0	8200/3: Adenoid cystic carcinoma	Alive	Alive or dead of other cause	53	Alive
15636491	94 years	Male	White	Widowed	Right - origin of primary	Blank(s)	Undifferentiated; anaplastic; Grade IV	Blank(s)	Blank(s)	UNK Stage	Blank(s)	Blank(s)	Blank(s)	Blank(s)	Blank(s)	Blank(s)	T3	N0	MX	30	None/Unknown	No/Unknown	37	402	0	99	8140/3: Adenocarcinoma, NOS	Miscellaneous Malignant Cancer	Alive or dead of other cause	3	Dead
15654524	77 years	Male	White	Unknown	Right - origin of primary	Blank(s)	Unknown	Blank(s)	Blank(s)	UNK Stage	Blank(s)	Blank(s)	Blank(s)	Blank(s)	Blank(s)	Blank(s)	TX	NX	MX	0	None/Unknown	No/Unknown	999	999	999	99	8070/3: Squamous cell carcinoma, NOS	Miscellaneous Malignant Cancer	Dead (attributable to this cancer dx)	3	Dead
15767360	85 years	Male	Asian or Pacific Islander	Married (including common law)	Right - origin of primary	Blank(s)	Moderately differentiated; Grade II	Blank(s)	Blank(s)	IVC	Blank(s)	Blank(s)	Blank(s)	Blank(s)	Blank(s)	Blank(s)	TX	N0	M1	0	None/Unknown	Yes	999	999	0	40	8140/3: Adenocarcinoma, NOS	Bones and Joints	Dead (attributable to this cancer dx)	8	Dead
15876419	86 years	Male	White	Unknown	Left - origin of primary	Blank(s)	Moderately differentiated; Grade II	Blank(s)	99	Blank(s)	Blank(s)	Blank(s)	Blank(s)	Blank(s)	Blank(s)	Blank(s)	Blank(s)	Blank(s)	Blank(s)	0	None/Unknown	No/Unknown	Blank(s)	Blank(s)	Blank(s)	Blank(s)	8071/3: Squamous cell carcinoma, keratinizing, NOS	Alive	Alive or dead of other cause	28	Alive
15968472	68 years	Female	White	Unknown	Left - origin of primary	Blank(s)	Unknown	Blank(s)	Blank(s)	Blank(s)	Blank(s)	Blank(s)	Blank(s)	Blank(s)	Blank(s)	Blank(s)	Blank(s)	Blank(s)	Blank(s)	80	Beam radiation	No/Unknown	Blank(s)	Blank(s)	Blank(s)	Blank(s)	8562/3: Epithelial-myoepithelial carcinoma	Melanoma of the Skin	Alive or dead of other cause	113	Dead
15970454	48 years	Male	White	Divorced	Right - origin of primary	Blank(s)	Poorly differentiated; Grade III	Blank(s)	Blank(s)	Blank(s)	Blank(s)	Blank(s)	Blank(s)	Blank(s)	Blank(s)	Blank(s)	Blank(s)	Blank(s)	Blank(s)	0	Beam radiation	No/Unknown	Blank(s)	Blank(s)	Blank(s)	Blank(s)	8140/3: Adenocarcinoma, NOS	Salivary Gland	Dead (attributable to this cancer dx)	4	Dead
15984848	74 years	Female	White	Divorced	Right - origin of primary	Blank(s)	Unknown	Blank(s)	Blank(s)	IVA	Blank(s)	Blank(s)	Blank(s)	Blank(s)	Blank(s)	Blank(s)	T3	N2c	M0	20	Beam radiation	No/Unknown	999	400	400	0	8140/3: Adenocarcinoma, NOS	Chronic Obstructive Pulmonary Disease and Allied Cond	Alive or dead of other cause	158	Dead
15985166	47 years	Male	White	Married (including common law)	Right - origin of primary	Blank(s)	Unknown	Blank(s)	Blank(s)	Blank(s)	Blank(s)	Blank(s)	Blank(s)	Blank(s)	Blank(s)	Blank(s)	Blank(s)	Blank(s)	Blank(s)	30	Refused (1988+)	No/Unknown	Blank(s)	Blank(s)	Blank(s)	Blank(s)	8200/3: Adenoid cystic carcinoma	Salivary Gland	Dead (attributable to this cancer dx)	141	Dead
15992303	63 years	Female	White	Married (including common law)	Right - origin of primary	Blank(s)	Unknown	Blank(s)	Blank(s)	Blank(s)	Blank(s)	Blank(s)	Blank(s)	Blank(s)	Blank(s)	Blank(s)	Blank(s)	Blank(s)	Blank(s)	27	Beam radiation	No/Unknown	Blank(s)	Blank(s)	Blank(s)	Blank(s)	8200/3: Adenoid cystic carcinoma	Lung and Bronchus	Dead (attributable to this cancer dx)	112	Dead
15993385	62 years	Male	White	Widowed	Left - origin of primary	Blank(s)	Unknown	Blank(s)	Blank(s)	Blank(s)	Blank(s)	Blank(s)	Blank(s)	Blank(s)	Blank(s)	Blank(s)	Blank(s)	Blank(s)	Blank(s)	42	Beam radiation	No/Unknown	Blank(s)	Blank(s)	Blank(s)	Blank(s)	8310/3: Clear cell adenocarcinoma, NOS	Salivary Gland	Dead (attributable to this cancer dx)	186	Dead
15993523	22 years	Male	White	Single (never married)	Left - origin of primary	Blank(s)	Poorly differentiated; Grade III	Blank(s)	Blank(s)	Blank(s)	Blank(s)	Blank(s)	Blank(s)	Blank(s)	Blank(s)	Blank(s)	Blank(s)	Blank(s)	Blank(s)	27	Beam radiation	Yes	Blank(s)	Blank(s)	Blank(s)	Blank(s)	8010/3: Carcinoma, NOS	Alive	Alive or dead of other cause	231	Alive
15996368	50 years	Female	White	Married (including common law)	Right - origin of primary	Blank(s)	Moderately differentiated; Grade II	Blank(s)	Blank(s)	Blank(s)	Blank(s)	Blank(s)	Blank(s)	Blank(s)	Blank(s)	Blank(s)	Blank(s)	Blank(s)	Blank(s)	27	None/Unknown	No/Unknown	Blank(s)	Blank(s)	Blank(s)	Blank(s)	8200/3: Adenoid cystic carcinoma	Alive	Alive or dead of other cause	231	Alive
15997230	75 years	Female	White	Married (including common law)	Right - origin of primary	Blank(s)	Unknown	Blank(s)	Blank(s)	Blank(s)	Blank(s)	Blank(s)	Blank(s)	Blank(s)	Blank(s)	Blank(s)	Blank(s)	Blank(s)	Blank(s)	30	Beam radiation	No/Unknown	Blank(s)	Blank(s)	Blank(s)	Blank(s)	8200/3: Adenoid cystic carcinoma	Diseases of Heart	Alive or dead of other cause	231	Dead
15999811	55 years	Male	American Indian/Alaska Native	Unknown	Left - origin of primary	Blank(s)	Moderately differentiated; Grade II	Blank(s)	Blank(s)	Blank(s)	Blank(s)	Blank(s)	Blank(s)	Blank(s)	Blank(s)	Blank(s)	Blank(s)	Blank(s)	Blank(s)	40	Beam radiation	No/Unknown	Blank(s)	Blank(s)	Blank(s)	Blank(s)	8200/3: Adenoid cystic carcinoma	Salivary Gland	Dead (attributable to this cancer dx)	6	Dead
16004897	72 years	Male	White	Divorced	Right - origin of primary	Blank(s)	Undifferentiated; anaplastic; Grade IV	Blank(s)	Blank(s)	Blank(s)	Blank(s)	Blank(s)	Blank(s)	Blank(s)	Blank(s)	Blank(s)	Blank(s)	Blank(s)	Blank(s)	40	Beam radiation	No/Unknown	Blank(s)	Blank(s)	Blank(s)	Blank(s)	8070/3: Squamous cell carcinoma, NOS	Bones and Joints	Dead (attributable to this cancer dx)	3	Dead
16011263	77 years	Female	White	Married (including common law)	Right - origin of primary	Blank(s)	Undifferentiated; anaplastic; Grade IV	Blank(s)	Blank(s)	Blank(s)	Blank(s)	Blank(s)	Blank(s)	Blank(s)	Blank(s)	Blank(s)	Blank(s)	Blank(s)	Blank(s)	30	Beam radiation	No/Unknown	Blank(s)	Blank(s)	Blank(s)	Blank(s)	8430/3: Mucoepidermoid carcinoma	Cerebrovascular Diseases	Alive or dead of other cause	27	Dead
16011791	81 years	Female	White	Widowed	Left - origin of primary	Blank(s)	Undifferentiated; anaplastic; Grade IV	Blank(s)	Blank(s)	Blank(s)	Blank(s)	Blank(s)	Blank(s)	Blank(s)	Blank(s)	Blank(s)	Blank(s)	Blank(s)	Blank(s)	30	Beam radiation	No/Unknown	Blank(s)	Blank(s)	Blank(s)	Blank(s)	8041/3: Small cell carcinoma, NOS	Diseases of Heart	Alive or dead of other cause	62	Dead
16017085	61 years	Female	White	Single (never married)	Left - origin of primary	Blank(s)	Unknown	Blank(s)	Blank(s)	Blank(s)	Blank(s)	Blank(s)	Blank(s)	Blank(s)	Blank(s)	Blank(s)	Blank(s)	Blank(s)	Blank(s)	27	Beam radiation	No/Unknown	Blank(s)	Blank(s)	Blank(s)	Blank(s)	8500/3: Infiltrating duct carcinoma, NOS	Salivary Gland	Dead (attributable to this cancer dx)	42	Dead
16019944	61 years	Male	Asian or Pacific Islander	Married (including common law)	Left - origin of primary	Blank(s)	Unknown	Blank(s)	Blank(s)	Blank(s)	Blank(s)	Blank(s)	Blank(s)	Blank(s)	Blank(s)	Blank(s)	Blank(s)	Blank(s)	Blank(s)	40	Beam radiation	No/Unknown	Blank(s)	Blank(s)	Blank(s)	Blank(s)	8200/3: Adenoid cystic carcinoma	Salivary Gland	Dead (attributable to this cancer dx)	16	Dead
16021083	36 years	Female	White	Single (never married)	Left - origin of primary	Blank(s)	Moderately differentiated; Grade II	Blank(s)	Blank(s)	Blank(s)	Blank(s)	Blank(s)	Blank(s)	Blank(s)	Blank(s)	Blank(s)	Blank(s)	Blank(s)	Blank(s)	41	Beam radiation	No/Unknown	Blank(s)	Blank(s)	Blank(s)	Blank(s)	8140/3: Adenocarcinoma, NOS	Alive	Alive or dead of other cause	222	Alive
16025359	91 years	Female	White	Widowed	Right - origin of primary	Blank(s)	Unknown	Blank(s)	Blank(s)	Blank(s)	Blank(s)	Blank(s)	Blank(s)	Blank(s)	Blank(s)	Blank(s)	Blank(s)	Blank(s)	Blank(s)	0	Beam radiation	Yes	Blank(s)	Blank(s)	Blank(s)	Blank(s)	8041/3: Small cell carcinoma, NOS	Non-Hodgkin Lymphoma	Alive or dead of other cause	1	Dead
16030993	51 years	Male	White	Single (never married)	Left - origin of primary	Blank(s)	Unknown	Blank(s)	Blank(s)	Blank(s)	Blank(s)	Blank(s)	Blank(s)	Blank(s)	Blank(s)	Blank(s)	Blank(s)	Blank(s)	Blank(s)	40	None/Unknown	No/Unknown	Blank(s)	Blank(s)	Blank(s)	Blank(s)	8200/3: Adenoid cystic carcinoma	Alive	Alive or dead of other cause	219	Alive
16033863	67 years	Female	White	Married (including common law)	Left - origin of primary	Blank(s)	Unknown	Blank(s)	Blank(s)	IVA	Blank(s)	Blank(s)	Blank(s)	Blank(s)	Blank(s)	Blank(s)	T3	N2b	M0	27	Beam radiation	Yes	40	400	200	0	8290/3: Oxyphilic adenocarcinoma	Alive	Alive or dead of other cause	108	Alive
16035655	84 years	Male	White	Married (including common law)	Left - origin of primary	Blank(s)	Undifferentiated; anaplastic; Grade IV	Blank(s)	Blank(s)	IVA	Blank(s)	Blank(s)	Blank(s)	Blank(s)	Blank(s)	Blank(s)	T2	N2b	M0	50	Beam radiation	No/Unknown	30	350	200	0	8140/3: Adenocarcinoma, NOS	Salivary Gland	Dead (attributable to this cancer dx)	14	Dead
16047233	82 years	Female	White	Married (including common law)	Left - origin of primary	Blank(s)	Moderately differentiated; Grade II	Blank(s)	Blank(s)	III	Blank(s)	Blank(s)	Blank(s)	Blank(s)	Blank(s)	Blank(s)	T3	N0	M0	40	Beam radiation	No/Unknown	23	400	0	0	8070/3: Squamous cell carcinoma, NOS	Breast	Alive or dead of other cause	19	Dead
16049630	56 years	Female	White	Married (including common law)	Left - origin of primary	Blank(s)	Unknown	Blank(s)	Blank(s)	Blank(s)	Blank(s)	Blank(s)	Blank(s)	Blank(s)	Blank(s)	Blank(s)	Blank(s)	Blank(s)	Blank(s)	27	Beam radiation	No/Unknown	Blank(s)	Blank(s)	Blank(s)	Blank(s)	8201/3: Cribriform carcinoma, NOS	Alive	Alive or dead of other cause	214	Alive
16053022	57 years	Female	Asian or Pacific Islander	Divorced	Right - origin of primary	Blank(s)	Unknown	Blank(s)	Blank(s)	Blank(s)	Blank(s)	Blank(s)	Blank(s)	Blank(s)	Blank(s)	Blank(s)	Blank(s)	Blank(s)	Blank(s)	27	Beam radiation	No/Unknown	Blank(s)	Blank(s)	Blank(s)	Blank(s)	8140/3: Adenocarcinoma, NOS	Alive	Alive or dead of other cause	214	Alive
16053295	82 years	Male	White	Married (including common law)	Right - origin of primary	Blank(s)	Unknown	Blank(s)	Blank(s)	IVC	Blank(s)	Blank(s)	Blank(s)	Blank(s)	Blank(s)	Blank(s)	T3	N2b	M1	30	None/Unknown	No/Unknown	45	350	200	40	8982/3: Malignant myoepithelioma	Salivary Gland	Dead (attributable to this cancer dx)	43	Dead
16055039	58 years	Male	White	Married (including common law)	Left - origin of primary	Blank(s)	Unknown	Blank(s)	Blank(s)	Blank(s)	Blank(s)	Blank(s)	Blank(s)	Blank(s)	Blank(s)	Blank(s)	Blank(s)	Blank(s)	Blank(s)	41	Beam radiation	No/Unknown	Blank(s)	Blank(s)	Blank(s)	Blank(s)	8290/3: Oxyphilic adenocarcinoma	Alive	Alive or dead of other cause	215	Alive
16057172	50 years	Male	White	Married (including common law)	Right - origin of primary	Blank(s)	Poorly differentiated; Grade III	Blank(s)	Blank(s)	Blank(s)	Blank(s)	Blank(s)	Blank(s)	Blank(s)	Blank(s)	Blank(s)	Blank(s)	Blank(s)	Blank(s)	30	Beam radiation	No/Unknown	Blank(s)	Blank(s)	Blank(s)	Blank(s)	8200/3: Adenoid cystic carcinoma	Alive	Alive or dead of other cause	211	Alive
16058120	60 years	Male	White	Married (including common law)	Left - origin of primary	Blank(s)	Undifferentiated; anaplastic; Grade IV	Blank(s)	Blank(s)	Blank(s)	Blank(s)	Blank(s)	Blank(s)	Blank(s)	Blank(s)	Blank(s)	Blank(s)	Blank(s)	Blank(s)	20	Beam radiation	No/Unknown	Blank(s)	Blank(s)	Blank(s)	Blank(s)	8140/3: Adenocarcinoma, NOS	Salivary Gland	Dead (attributable to this cancer dx)	50	Dead
16058736	31 years	Male	White	Unknown	Left - origin of primary	Blank(s)	Unknown	Blank(s)	Blank(s)	Blank(s)	Blank(s)	Blank(s)	Blank(s)	Blank(s)	Blank(s)	Blank(s)	Blank(s)	Blank(s)	Blank(s)	27	None/Unknown	No/Unknown	Blank(s)	Blank(s)	Blank(s)	Blank(s)	8010/3: Carcinoma, NOS	Alive	Alive or dead of other cause	217	Alive
16059403	75 years	Male	White	Married (including common law)	Left - origin of primary	Blank(s)	Unknown	Blank(s)	Blank(s)	Blank(s)	Blank(s)	Blank(s)	Blank(s)	Blank(s)	Blank(s)	Blank(s)	Blank(s)	Blank(s)	Blank(s)	27	Beam radiation	Yes	Blank(s)	Blank(s)	Blank(s)	Blank(s)	8200/3: Adenoid cystic carcinoma	Salivary Gland	Dead (attributable to this cancer dx)	78	Dead
16064416	71 years	Female	White	Widowed	Left - origin of primary	Blank(s)	Poorly differentiated; Grade III	Blank(s)	Blank(s)	Blank(s)	Blank(s)	Blank(s)	Blank(s)	Blank(s)	Blank(s)	Blank(s)	Blank(s)	Blank(s)	Blank(s)	27	Beam radiation	No/Unknown	Blank(s)	Blank(s)	Blank(s)	Blank(s)	8200/3: Adenoid cystic carcinoma	Cerebrovascular Diseases	Alive or dead of other cause	208	Dead
16064787	60 years	Female	White	Married (including common law)	Right - origin of primary	Blank(s)	Poorly differentiated; Grade III	Blank(s)	Blank(s)	Blank(s)	Blank(s)	Blank(s)	Blank(s)	Blank(s)	Blank(s)	Blank(s)	Blank(s)	Blank(s)	Blank(s)	40	Beam radiation	No/Unknown	Blank(s)	Blank(s)	Blank(s)	Blank(s)	8200/3: Adenoid cystic carcinoma	Nose, Nasal Cavity and Middle Ear	Dead (attributable to this cancer dx)	41	Dead
16070970	67 years	Female	White	Married (including common law)	Right - origin of primary	Blank(s)	Unknown	Blank(s)	Blank(s)	Blank(s)	Blank(s)	Blank(s)	Blank(s)	Blank(s)	Blank(s)	Blank(s)	Blank(s)	Blank(s)	Blank(s)	27	Beam radiation	No/Unknown	Blank(s)	Blank(s)	Blank(s)	Blank(s)	8200/3: Adenoid cystic carcinoma	Breast	Alive or dead of other cause	33	Dead
16088811	46 years	Male	White	Married (including common law)	Right - origin of primary	Blank(s)	Unknown	Blank(s)	Blank(s)	Blank(s)	Blank(s)	Blank(s)	Blank(s)	Blank(s)	Blank(s)	Blank(s)	Blank(s)	Blank(s)	Blank(s)	27	Beam radiation	No/Unknown	Blank(s)	Blank(s)	Blank(s)	Blank(s)	8200/3: Adenoid cystic carcinoma	Alive	Alive or dead of other cause	201	Alive
16089095	36 years	Male	White	Divorced	Right - origin of primary	Blank(s)	Poorly differentiated; Grade III	Blank(s)	Blank(s)	IVC	Blank(s)	Blank(s)	Blank(s)	Blank(s)	Blank(s)	Blank(s)	T4a	NX	M1	0	None/Unknown	Yes	63	500	999	10	8140/3: Adenocarcinoma, NOS	Pneumonia and Influenza	Alive or dead of other cause	13	Dead
16091059	77 years	Male	White	Married (including common law)	Left - origin of primary	Blank(s)	Poorly differentiated; Grade III	Blank(s)	Blank(s)	Blank(s)	Blank(s)	Blank(s)	Blank(s)	Blank(s)	Blank(s)	Blank(s)	Blank(s)	Blank(s)	Blank(s)	27	Refused (1988+)	No/Unknown	Blank(s)	Blank(s)	Blank(s)	Blank(s)	8140/3: Adenocarcinoma, NOS	Other Cause of Death	Alive or dead of other cause	135	Dead
16095828	78 years	Male	Asian or Pacific Islander	Married (including common law)	Left - origin of primary	Blank(s)	Undifferentiated; anaplastic; Grade IV	Blank(s)	Blank(s)	Blank(s)	Blank(s)	Blank(s)	Blank(s)	Blank(s)	Blank(s)	Blank(s)	Blank(s)	Blank(s)	Blank(s)	40	Beam radiation	No/Unknown	Blank(s)	Blank(s)	Blank(s)	Blank(s)	8500/3: Infiltrating duct carcinoma, NOS	Other Cause of Death	Alive or dead of other cause	14	Dead
16102019	67 years	Male	White	Single (never married)	Right - origin of primary	Blank(s)	Unknown	Blank(s)	Blank(s)	Blank(s)	Blank(s)	Blank(s)	Blank(s)	Blank(s)	Blank(s)	Blank(s)	Blank(s)	Blank(s)	Blank(s)	0	Beam radiation	Yes	Blank(s)	Blank(s)	Blank(s)	Blank(s)	8041/3: Small cell carcinoma, NOS	Alive	Alive or dead of other cause	196	Alive
16102657	48 years	Male	White	Married (including common law)	Right - origin of primary	Blank(s)	Unknown	Blank(s)	Blank(s)	Blank(s)	Blank(s)	Blank(s)	Blank(s)	Blank(s)	Blank(s)	Blank(s)	Blank(s)	Blank(s)	Blank(s)	40	Beam radiation	No/Unknown	Blank(s)	Blank(s)	Blank(s)	Blank(s)	8200/3: Adenoid cystic carcinoma	Salivary Gland	Dead (attributable to this cancer dx)	36	Dead
16109854	83 years	Female	White	Widowed	Left - origin of primary	Blank(s)	Poorly differentiated; Grade III	Blank(s)	Blank(s)	Blank(s)	Blank(s)	Blank(s)	Blank(s)	Blank(s)	Blank(s)	Blank(s)	Blank(s)	Blank(s)	Blank(s)	50	Beam radiation	No/Unknown	Blank(s)	Blank(s)	Blank(s)	Blank(s)	8070/3: Squamous cell carcinoma, NOS	Salivary Gland	Dead (attributable to this cancer dx)	11	Dead
16109913	30 years	Male	White	Single (never married)	Right - origin of primary	Blank(s)	Unknown	Blank(s)	Blank(s)	Blank(s)	Blank(s)	Blank(s)	Blank(s)	Blank(s)	Blank(s)	Blank(s)	Blank(s)	Blank(s)	Blank(s)	27	Beam radiation	No/Unknown	Blank(s)	Blank(s)	Blank(s)	Blank(s)	8200/3: Adenoid cystic carcinoma	Alive	Alive or dead of other cause	195	Alive
16122318	43 years	Male	Black	Single (never married)	Right - origin of primary	Blank(s)	Unknown	Blank(s)	Blank(s)	I	Blank(s)	Blank(s)	Blank(s)	Blank(s)	Blank(s)	Blank(s)	T1	N0	M0	40	Beam radiation	No/Unknown	18	100	0	0	8200/3: Adenoid cystic carcinoma	Prostate	Alive or dead of other cause	113	Dead
16126137	83 years	Female	Asian or Pacific Islander	Widowed	Left - origin of primary	Blank(s)	Undifferentiated; anaplastic; Grade IV	Blank(s)	Blank(s)	III	Blank(s)	Blank(s)	Blank(s)	Blank(s)	Blank(s)	Blank(s)	T3	N0	M0	40	Beam radiation	No/Unknown	21	400	0	0	8200/3: Adenoid cystic carcinoma	Salivary Gland	Dead (attributable to this cancer dx)	9	Dead
16126194	75 years	Male	White	Separated	Right - origin of primary	Blank(s)	Undifferentiated; anaplastic; Grade IV	Blank(s)	Blank(s)	III	Blank(s)	Blank(s)	Blank(s)	Blank(s)	Blank(s)	Blank(s)	T2	N1	M0	40	Beam radiation	No/Unknown	40	100	100	0	8010/3: Carcinoma, NOS	Lung and Bronchus	Alive or dead of other cause	189	Dead
16127727	59 years	Female	White	Single (never married)	Right - origin of primary	Blank(s)	Moderately differentiated; Grade II	Blank(s)	Blank(s)	II	Blank(s)	Blank(s)	Blank(s)	Blank(s)	Blank(s)	Blank(s)	T2	N0	M0	27	Beam radiation	No/Unknown	30	100	0	0	8200/3: Adenoid cystic carcinoma	Other Cause of Death	Alive or dead of other cause	127	Dead
16144173	50 years	Female	White	Divorced	Right - origin of primary	Blank(s)	Moderately differentiated; Grade II	Blank(s)	Blank(s)	II	Blank(s)	Blank(s)	Blank(s)	Blank(s)	Blank(s)	Blank(s)	T2	N0	M0	40	None/Unknown	No/Unknown	40	100	0	0	8982/3: Malignant myoepithelioma	Alive	Alive or dead of other cause	182	Alive
16144301	77 years	Female	White	Married (including common law)	Right - origin of primary	Blank(s)	Unknown	Blank(s)	Blank(s)	II	Blank(s)	Blank(s)	Blank(s)	Blank(s)	Blank(s)	Blank(s)	T2	N0	M0	40	None/Unknown	No/Unknown	21	100	0	0	8200/3: Adenoid cystic carcinoma	Rectum and Rectosigmoid Junction	Alive or dead of other cause	24	Dead
16145489	74 years	Male	White	Married (including common law)	Right - origin of primary	Blank(s)	Unknown	Blank(s)	Blank(s)	I	Blank(s)	Blank(s)	Blank(s)	Blank(s)	Blank(s)	Blank(s)	T1	N0	M0	27	Beam radiation	No/Unknown	20	100	0	0	8200/3: Adenoid cystic carcinoma	Alzheimers (ICD-9 and 10 only)	Alive or dead of other cause	143	Dead
16149387	58 years	Male	White	Married (including common law)	Left - origin of primary	Blank(s)	Poorly differentiated; Grade III	Blank(s)	Blank(s)	I	Blank(s)	Blank(s)	Blank(s)	Blank(s)	Blank(s)	Blank(s)	T1	N0	M0	20	Beam radiation	No/Unknown	20	350	0	0	8200/3: Adenoid cystic carcinoma	Alive	Alive or dead of other cause	179	Alive
16151545	57 years	Male	White	Married (including common law)	Left - origin of primary	Blank(s)	Unknown	Blank(s)	Blank(s)	I	Blank(s)	Blank(s)	Blank(s)	Blank(s)	Blank(s)	Blank(s)	T1	N0	M0	40	Beam radiation	No/Unknown	20	350	0	0	8200/3: Adenoid cystic carcinoma	Alive	Alive or dead of other cause	182	Alive
16155779	73 years	Female	White	Widowed	Right - origin of primary	Blank(s)	Moderately differentiated; Grade II	Blank(s)	1	Blank(s)	Blank(s)	Blank(s)	Blank(s)	p1	p0	c0	Blank(s)	Blank(s)	Blank(s)	30	Refused (1988+)	No/Unknown	Blank(s)	Blank(s)	Blank(s)	Blank(s)	8562/3: Epithelial-myoepithelial carcinoma	Alive	Alive or dead of other cause	32	Alive
16160845	59 years	Male	White	Single (never married)	Right - origin of primary	Blank(s)	Poorly differentiated; Grade III	Blank(s)	Blank(s)	IVC	Blank(s)	Blank(s)	Blank(s)	Blank(s)	Blank(s)	Blank(s)	T3	N2b	M1	40	None/Unknown	No/Unknown	37	400	200	40	8200/3: Adenoid cystic carcinoma	Miscellaneous Malignant Cancer	Dead (attributable to this cancer dx)	20	Dead
16171967	55 years	Male	White	Married (including common law)	Right - origin of primary	Blank(s)	Poorly differentiated; Grade III	Blank(s)	Blank(s)	I	Blank(s)	Blank(s)	Blank(s)	Blank(s)	Blank(s)	Blank(s)	T1	N0	M0	27	Beam radiation	No/Unknown	992	100	0	0	8430/3: Mucoepidermoid carcinoma	Alive	Alive or dead of other cause	177	Alive
16178688	51 years	Female	White	Single (never married)	Left - origin of primary	Blank(s)	Undifferentiated; anaplastic; Grade IV	Blank(s)	Blank(s)	I	Blank(s)	Blank(s)	Blank(s)	Blank(s)	Blank(s)	Blank(s)	T1	N0	M0	30	Beam radiation	No/Unknown	12	100	0	0	8500/3: Infiltrating duct carcinoma, NOS	Alive	Alive or dead of other cause	172	Alive
16188258	38 years	Female	White	Single (never married)	Left - origin of primary	Blank(s)	Moderately differentiated; Grade II	Blank(s)	Blank(s)	I	Blank(s)	Blank(s)	Blank(s)	Blank(s)	Blank(s)	Blank(s)	T1	N0	M0	30	Beam radiation	No/Unknown	17	100	0	0	8200/3: Adenoid cystic carcinoma	Alive	Alive or dead of other cause	168	Alive
16197609	70 years	Male	White	Married (including common law)	Right - origin of primary	Blank(s)	Moderately differentiated; Grade II	Blank(s)	Blank(s)	I	Blank(s)	Blank(s)	Blank(s)	Blank(s)	Blank(s)	Blank(s)	T1	N0	M0	30	None/Unknown	No/Unknown	12	100	0	0	8200/3: Adenoid cystic carcinoma	Alive	Alive or dead of other cause	103	Alive
16201569	89 years	Female	White	Unknown	Left - origin of primary	Blank(s)	Unknown	Blank(s)	Blank(s)	UNK Stage	Blank(s)	Blank(s)	Blank(s)	Blank(s)	Blank(s)	Blank(s)	TX	N1	M0	0	None/Unknown	No/Unknown	999	999	100	0	8010/3: Carcinoma, NOS	Other Cause of Death	Alive or dead of other cause	2	Dead
16205517	41 years	Female	Asian or Pacific Islander	Single (never married)	Right - origin of primary	Blank(s)	Moderately differentiated; Grade II	Blank(s)	Blank(s)	I	Blank(s)	Blank(s)	Blank(s)	Blank(s)	Blank(s)	Blank(s)	T1	N0	M0	22	Beam radiation	No/Unknown	15	100	0	0	8200/3: Adenoid cystic carcinoma	Alive	Alive or dead of other cause	164	Alive
16210460	64 years	Male	White	Married (including common law)	Right - origin of primary	Blank(s)	Undifferentiated; anaplastic; Grade IV	Blank(s)	Blank(s)	IVC	Blank(s)	Blank(s)	Blank(s)	Blank(s)	Blank(s)	Blank(s)	T4a	N1	M1	30	Recommended, unknown if administered	Yes	20	500	100	40	8140/3: Adenocarcinoma, NOS	Other Cause of Death	Alive or dead of other cause	9	Dead
16217566	91 years	Male	White	Unknown	Left - origin of primary	Blank(s)	Poorly differentiated; Grade III	Blank(s)	Blank(s)	IVA	Blank(s)	Blank(s)	Blank(s)	Blank(s)	Blank(s)	Blank(s)	T3	N2b	M0	27	Refused (1988+)	No/Unknown	35	400	200	0	8941/3: Carcinoma in pleomorphic adenoma	Nephritis, Nephrotic Syndrome and Nephrosis	Alive or dead of other cause	5	Dead
16218630	72 years	Female	White	Married (including common law)	Left - origin of primary	Blank(s)	Unknown	Blank(s)	Blank(s)	III	Blank(s)	Blank(s)	Blank(s)	Blank(s)	Blank(s)	Blank(s)	T3	N0	M0	41	Beam radiation	No/Unknown	20	400	0	0	8200/3: Adenoid cystic carcinoma	Pancreas	Alive or dead of other cause	36	Dead
16228666	77 years	Male	Asian or Pacific Islander	Married (including common law)	Right - origin of primary	Blank(s)	Undifferentiated; anaplastic; Grade IV	Blank(s)	Blank(s)	I	Blank(s)	Blank(s)	Blank(s)	Blank(s)	Blank(s)	Blank(s)	T1	N0	M0	30	Beam radiation	No/Unknown	7	100	0	0	8020/3: Carcinoma, undifferentiated, NOS	Diseases of Heart	Alive or dead of other cause	88	Dead
16230987	89 years	Female	White	Married (including common law)	Right - origin of primary	Blank(s)	Unknown	Blank(s)	Blank(s)	II	Blank(s)	Blank(s)	Blank(s)	Blank(s)	Blank(s)	Blank(s)	T2	N0	M0	40	None/Unknown	No/Unknown	30	100	0	0	8941/3: Carcinoma in pleomorphic adenoma	Diseases of Heart	Alive or dead of other cause	51	Dead
16239145	36 years	Female	White	Divorced	Left - origin of primary	Blank(s)	Undifferentiated; anaplastic; Grade IV	Blank(s)	Blank(s)	III	Blank(s)	Blank(s)	Blank(s)	Blank(s)	Blank(s)	Blank(s)	T2	N1	M0	30	Beam radiation	No/Unknown	25	350	120	0	8430/3: Mucoepidermoid carcinoma	Salivary Gland	Dead (attributable to this cancer dx)	63	Dead
16256319	63 years	Female	White	Divorced	Left - origin of primary	Blank(s)	Unknown	Blank(s)	Blank(s)	III	Blank(s)	Blank(s)	Blank(s)	Blank(s)	Blank(s)	Blank(s)	T3	N0	M0	27	None/Unknown	No/Unknown	999	400	0	0	8480/3: Mucinous adenocarcinoma	Alive	Alive or dead of other cause	150	Alive
16285392	79 years	Female	White	Unknown	Left - origin of primary	Blank(s)	Unknown	Blank(s)	Blank(s)	I	Blank(s)	Blank(s)	Blank(s)	Blank(s)	Blank(s)	Blank(s)	T1	N0	M0	27	None/Unknown	No/Unknown	20	100	0	0	8562/3: Epithelial-myoepithelial carcinoma	Alive	Alive or dead of other cause	143	Alive
16295291	44 years	Male	White	Married (including common law)	Left - origin of primary	Blank(s)	Undifferentiated; anaplastic; Grade IV	Blank(s)	Blank(s)	I	Blank(s)	Blank(s)	Blank(s)	Blank(s)	Blank(s)	Blank(s)	T1	N0	M0	30	Beam radiation	No/Unknown	20	100	0	0	8012/3: Large cell carcinoma, NOS	Salivary Gland	Dead (attributable to this cancer dx)	47	Dead
16297312	69 years	Male	White	Widowed	Right - origin of primary	Blank(s)	Poorly differentiated; Grade III	Blank(s)	Blank(s)	IVA	Blank(s)	Blank(s)	Blank(s)	Blank(s)	Blank(s)	Blank(s)	T3	N2b	M0	41	Beam radiation	No/Unknown	13	400	200	0	8500/3: Infiltrating duct carcinoma, NOS	Salivary Gland	Dead (attributable to this cancer dx)	32	Dead
16298849	72 years	Female	White	Widowed	Left - origin of primary	Blank(s)	Poorly differentiated; Grade III	Blank(s)	Blank(s)	III	Blank(s)	Blank(s)	Blank(s)	Blank(s)	Blank(s)	Blank(s)	T3	N0	M0	27	Beam radiation	No/Unknown	27	400	0	0	8200/3: Adenoid cystic carcinoma	Miscellaneous Malignant Cancer	Dead (attributable to this cancer dx)	66	Dead
16301777	68 years	Female	White	Single (never married)	Right - origin of primary	Blank(s)	Unknown	Blank(s)	Blank(s)	I	Blank(s)	Blank(s)	Blank(s)	Blank(s)	Blank(s)	Blank(s)	T1	N0	M0	27	Beam radiation	No/Unknown	17	100	0	0	8200/3: Adenoid cystic carcinoma	Alive	Alive or dead of other cause	142	Alive
16304522	78 years	Male	White	Married (including common law)	Right - origin of primary	Blank(s)	Unknown	Blank(s)	Blank(s)	I	Blank(s)	Blank(s)	Blank(s)	Blank(s)	Blank(s)	Blank(s)	T1	N0	M0	20	Beam radiation	No/Unknown	20	300	0	0	8200/3: Adenoid cystic carcinoma	Cerebrovascular Diseases	Alive or dead of other cause	130	Dead
16304835	27 years	Female	White	Married (including common law)	Left - origin of primary	Blank(s)	Unknown	Blank(s)	Blank(s)	I	Blank(s)	Blank(s)	Blank(s)	Blank(s)	Blank(s)	Blank(s)	T1	N0	M0	40	Beam radiation	No/Unknown	20	100	0	0	8200/3: Adenoid cystic carcinoma	Alive	Alive or dead of other cause	136	Alive
16304836	77 years	Male	White	Married (including common law)	Right - origin of primary	Blank(s)	Unknown	Blank(s)	Blank(s)	IVA	Blank(s)	Blank(s)	Blank(s)	Blank(s)	Blank(s)	Blank(s)	T3	N2b	M0	31	Beam radiation	No/Unknown	30	400	220	0	8041/3: Small cell carcinoma, NOS	Other Cause of Death	Alive or dead of other cause	62	Dead
16326400	55 years	Male	White	Married (including common law)	Right - origin of primary	Blank(s)	Unknown	Blank(s)	Blank(s)	I	Blank(s)	Blank(s)	Blank(s)	Blank(s)	Blank(s)	Blank(s)	T1	N0	M0	27	Beam radiation	No/Unknown	11	100	0	0	8200/3: Adenoid cystic carcinoma	Alive	Alive or dead of other cause	134	Alive
16329410	43 years	Female	White	Married (including common law)	Right - origin of primary	Blank(s)	Unknown	Blank(s)	Blank(s)	III	Blank(s)	Blank(s)	Blank(s)	Blank(s)	Blank(s)	Blank(s)	T3	N0	M0	40	Beam radiation	No/Unknown	24	400	0	0	8200/3: Adenoid cystic carcinoma	Alive	Alive or dead of other cause	130	Alive
16331793	63 years	Female	White	Unknown	Right - origin of primary	Blank(s)	Poorly differentiated; Grade III	Blank(s)	Blank(s)	III	Blank(s)	Blank(s)	Blank(s)	Blank(s)	Blank(s)	Blank(s)	T2	N1	M0	40	Beam radiation	No/Unknown	28	300	100	0	8010/3: Carcinoma, NOS	Tonsil	Dead (attributable to this cancer dx)	58	Dead
16339073	42 years	Male	White	Unknown	Right - origin of primary	Blank(s)	Poorly differentiated; Grade III	Blank(s)	Blank(s)	I	Blank(s)	Blank(s)	Blank(s)	Blank(s)	Blank(s)	Blank(s)	T1	N0	M0	27	None/Unknown	No/Unknown	16	100	0	0	8430/3: Mucoepidermoid carcinoma	Alive	Alive or dead of other cause	126	Alive
16341240	63 years	Male	Asian or Pacific Islander	Divorced	Left - origin of primary	Blank(s)	Poorly differentiated; Grade III	Blank(s)	Blank(s)	IVA	Blank(s)	Blank(s)	Blank(s)	Blank(s)	Blank(s)	Blank(s)	T3	N2b	M0	40	Beam radiation	No/Unknown	67	400	290	0	8010/3: Carcinoma, NOS	Salivary Gland	Dead (attributable to this cancer dx)	21	Dead
16348041	54 years	Male	White	Married (including common law)	Left - origin of primary	Blank(s)	Poorly differentiated; Grade III	Blank(s)	Blank(s)	III	Blank(s)	Blank(s)	Blank(s)	Blank(s)	Blank(s)	Blank(s)	T3	N0	M0	40	Beam radiation	No/Unknown	12	400	0	0	8430/3: Mucoepidermoid carcinoma	Alive	Alive or dead of other cause	123	Alive
16354686	93 years	Female	White	Widowed	Left - origin of primary	Blank(s)	Unknown	Blank(s)	Blank(s)	IVA	Blank(s)	Blank(s)	Blank(s)	Blank(s)	Blank(s)	Blank(s)	T4a	N2a	M0	0	Beam radiation	No/Unknown	999	450	190	0	8290/3: Oxyphilic adenocarcinoma	Salivary Gland	Dead (attributable to this cancer dx)	4	Dead
16360898	59 years	Male	White	Married (including common law)	Left - origin of primary	Blank(s)	Poorly differentiated; Grade III	Blank(s)	Blank(s)	IVB	Blank(s)	Blank(s)	Blank(s)	Blank(s)	Blank(s)	Blank(s)	T3	N3	M0	40	Recommended, unknown if administered	No/Unknown	70	400	220	0	8500/3: Infiltrating duct carcinoma, NOS	Alive	Alive or dead of other cause	2	Alive
16369159	62 years	Male	White	Married (including common law)	Right - origin of primary	Blank(s)	Undifferentiated; anaplastic; Grade IV	Blank(s)	Blank(s)	III	Blank(s)	Blank(s)	Blank(s)	Blank(s)	Blank(s)	Blank(s)	T2	N1	M0	27	Beam radiation	No/Unknown	22	300	100	0	8500/3: Infiltrating duct carcinoma, NOS	Salivary Gland	Dead (attributable to this cancer dx)	42	Dead
16374446	59 years	Female	White	Single (never married)	Left - origin of primary	Blank(s)	Unknown	Blank(s)	Blank(s)	III	Blank(s)	Blank(s)	Blank(s)	Blank(s)	Blank(s)	Blank(s)	T3	N0	M0	30	Beam radiation	No/Unknown	25	400	0	0	8200/3: Adenoid cystic carcinoma	Alive	Alive or dead of other cause	109	Alive
16379310	84 years	Male	White	Married (including common law)	Left - origin of primary	Blank(s)	Unknown	Blank(s)	Blank(s)	UNK Stage	Blank(s)	Blank(s)	Blank(s)	Blank(s)	Blank(s)	Blank(s)	TX	NX	MX	0	None/Unknown	No/Unknown	999	999	999	99	8070/3: Squamous cell carcinoma, NOS	Lung and Bronchus	Dead (attributable to this cancer dx)	1	Dead
16383418	75 years	Male	White	Married (including common law)	Left - origin of primary	Blank(s)	Unknown	Blank(s)	Blank(s)	III	Blank(s)	Blank(s)	Blank(s)	Blank(s)	Blank(s)	Blank(s)	T3	N0	M0	30	Beam radiation	No/Unknown	38	400	0	0	8200/3: Adenoid cystic carcinoma	Alive	Alive or dead of other cause	116	Alive
16388062	57 years	Male	White	Unknown	Right - origin of primary	Blank(s)	Poorly differentiated; Grade III	Blank(s)	Blank(s)	IVA	Blank(s)	Blank(s)	Blank(s)	Blank(s)	Blank(s)	Blank(s)	T4a	N2b	M0	27	None/Unknown	No/Unknown	48	600	200	0	8070/3: Squamous cell carcinoma, NOS	Alive	Alive or dead of other cause	115	Alive
16392071	60 years	Male	White	Unknown	Right - origin of primary	Blank(s)	Unknown	Blank(s)	Blank(s)	UNK Stage	Blank(s)	Blank(s)	Blank(s)	Blank(s)	Blank(s)	Blank(s)	TX	NX	MX	99	None/Unknown	No/Unknown	999	999	999	99	8012/3: Large cell carcinoma, NOS	Alive	Alive or dead of other cause	0	Alive
16405660	72 years	Female	White	Widowed	Left - origin of primary	Blank(s)	Unknown	Blank(s)	Blank(s)	UNK Stage	Blank(s)	Blank(s)	Blank(s)	Blank(s)	Blank(s)	Blank(s)	T3	NX	M0	27	Beam radiation	No/Unknown	25	400	999	0	8941/3: Carcinoma in pleomorphic adenoma	Alive	Alive or dead of other cause	110	Alive
16410976	52 years	Female	Black	Single (never married)	Left - origin of primary	Blank(s)	Moderately differentiated; Grade II	Blank(s)	1	Blank(s)	Blank(s)	Blank(s)	Blank(s)	p1	p0	c0	Blank(s)	Blank(s)	Blank(s)	20	Beam radiation	No/Unknown	Blank(s)	Blank(s)	Blank(s)	Blank(s)	8430/3: Mucoepidermoid carcinoma	Alive	Alive or dead of other cause	33	Alive
16413280	70 years	Female	White	Single (never married)	Right - origin of primary	Blank(s)	Moderately differentiated; Grade II	Blank(s)	Blank(s)	II	Blank(s)	Blank(s)	Blank(s)	Blank(s)	Blank(s)	Blank(s)	T2	N0	M0	41	Beam radiation	No/Unknown	23	100	0	0	8200/3: Adenoid cystic carcinoma	Alive	Alive or dead of other cause	108	Alive
16473169	60 years	Male	White	Married (including common law)	Right - origin of primary	Blank(s)	Unknown	Blank(s)	Blank(s)	II	Blank(s)	Blank(s)	Blank(s)	Blank(s)	Blank(s)	Blank(s)	T2	N0	M0	31	Beam radiation	No/Unknown	28	300	0	0	8200/3: Adenoid cystic carcinoma	Alive	Alive or dead of other cause	92	Alive
16477073	64 years	Male	White	Single (never married)	Left - origin of primary	Blank(s)	Unknown	Blank(s)	Blank(s)	IVC	Blank(s)	Blank(s)	Blank(s)	Blank(s)	Blank(s)	Blank(s)	T2	N1	M1	0	Beam radiation	No/Unknown	29	300	180	40	8200/3: Adenoid cystic carcinoma	Salivary Gland	Dead (attributable to this cancer dx)	4	Dead
16479055	83 years	Male	White	Divorced	Left - origin of primary	Blank(s)	Poorly differentiated; Grade III	Blank(s)	Blank(s)	IVA	Blank(s)	Blank(s)	Blank(s)	Blank(s)	Blank(s)	Blank(s)	T3	N2b	M0	40	Beam radiation	Yes	78	100	220	0	8010/3: Carcinoma, NOS	Diseases of Heart	Alive or dead of other cause	12	Dead
16499661	36 years	Male	Asian or Pacific Islander	Married (including common law)	Right - origin of primary	Blank(s)	Poorly differentiated; Grade III	Blank(s)	Blank(s)	IVA	Blank(s)	Blank(s)	Blank(s)	Blank(s)	Blank(s)	Blank(s)	T3	N2b	M0	40	Refused (1988+)	No/Unknown	32	400	220	0	8070/3: Squamous cell carcinoma, NOS	Alive	Alive or dead of other cause	86	Alive
16505594	53 years	Female	American Indian/Alaska Native	Single (never married)	Right - origin of primary	Blank(s)	Well differentiated; Grade I	Blank(s)	Blank(s)	I	Blank(s)	Blank(s)	Blank(s)	Blank(s)	Blank(s)	Blank(s)	T1	N0	M0	30	None/Unknown	No/Unknown	10	100	0	0	8200/3: Adenoid cystic carcinoma	Alive	Alive or dead of other cause	84	Alive
16517986	74 years	Male	White	Married (including common law)	Left - origin of primary	Blank(s)	Unknown	Blank(s)	Blank(s)	UNK Stage	Blank(s)	Blank(s)	Blank(s)	Blank(s)	Blank(s)	Blank(s)	TX	N0	M0	30	None/Unknown	No/Unknown	999	300	0	0	8200/3: Adenoid cystic carcinoma	Miscellaneous Malignant Cancer	Dead (attributable to this cancer dx)	51	Dead
16526211	95 years	Female	White	Widowed	Left - origin of primary	Blank(s)	Unknown	Blank(s)	Blank(s)	UNK Stage	Blank(s)	Blank(s)	Blank(s)	Blank(s)	Blank(s)	Blank(s)	TX	NX	MX	0	Beam radiation	No/Unknown	53	999	999	99	8070/3: Squamous cell carcinoma, NOS	Salivary Gland	Dead (attributable to this cancer dx)	7	Dead
16536938	50 years	Male	White	Married (including common law)	Right - origin of primary	Blank(s)	Unknown	Blank(s)	Blank(s)	II	Blank(s)	Blank(s)	Blank(s)	Blank(s)	Blank(s)	Blank(s)	T2	N0	M0	27	Beam radiation	No/Unknown	26	100	0	0	8200/3: Adenoid cystic carcinoma	Alive	Alive or dead of other cause	76	Alive
16541431	56 years	Male	White	Married (including common law)	Right - origin of primary	Blank(s)	Undifferentiated; anaplastic; Grade IV	Blank(s)	Blank(s)	I	Blank(s)	Blank(s)	Blank(s)	Blank(s)	Blank(s)	Blank(s)	T1	N0	M0	30	Beam radiation	No/Unknown	20	100	0	0	8430/3: Mucoepidermoid carcinoma	Alive	Alive or dead of other cause	74	Alive
16545201	50 years	Female	White	Married (including common law)	Right - origin of primary	Blank(s)	Moderately differentiated; Grade II	Blank(s)	Blank(s)	IVB	Blank(s)	Blank(s)	Blank(s)	Blank(s)	Blank(s)	Blank(s)	T4b	N0	M0	40	Beam radiation	No/Unknown	20	650	0	0	8430/3: Mucoepidermoid carcinoma	Alive	Alive or dead of other cause	74	Alive
16545729	69 years	Female	White	Married (including common law)	Left - origin of primary	Blank(s)	Moderately differentiated; Grade II	Blank(s)	Blank(s)	I	Blank(s)	Blank(s)	Blank(s)	Blank(s)	Blank(s)	Blank(s)	T1	N0	M0	27	None/Unknown	No/Unknown	12	100	0	0	8430/3: Mucoepidermoid carcinoma	Alive	Alive or dead of other cause	73	Alive
16547730	65 years	Male	White	Divorced	Left - origin of primary	Blank(s)	Unknown	Blank(s)	Blank(s)	IVNOS	Blank(s)	Blank(s)	Blank(s)	Blank(s)	Blank(s)	Blank(s)	TX	N2b	MX	0	Beam radiation	No/Unknown	999	999	200	99	8070/3: Squamous cell carcinoma, NOS	Miscellaneous Malignant Cancer	Dead (attributable to this cancer dx)	7	Dead
16556723	82 years	Male	White	Married (including common law)	Left - origin of primary	Blank(s)	Unknown	Blank(s)	Blank(s)	IVC	Blank(s)	Blank(s)	Blank(s)	Blank(s)	Blank(s)	Blank(s)	T2	N0	M1	27	None/Unknown	Yes	25	300	0	40	8200/3: Adenoid cystic carcinoma	Miscellaneous Malignant Cancer	Dead (attributable to this cancer dx)	22	Dead
16577464	68 years	Female	White	Divorced	Right - origin of primary	Blank(s)	Well differentiated; Grade I	Blank(s)	Blank(s)	III	Blank(s)	Blank(s)	Blank(s)	Blank(s)	Blank(s)	Blank(s)	T3	N0	M0	27	Beam radiation	No/Unknown	30	400	0	0	8200/3: Adenoid cystic carcinoma	Alive	Alive or dead of other cause	68	Alive
16579932	34 years	Female	Asian or Pacific Islander	Single (never married)	Right - origin of primary	Blank(s)	Moderately differentiated; Grade II	Blank(s)	Blank(s)	II	Blank(s)	Blank(s)	Blank(s)	Blank(s)	Blank(s)	Blank(s)	T2	N0	M0	40	Beam radiation	No/Unknown	22	100	0	0	8200/3: Adenoid cystic carcinoma	Alive	Alive or dead of other cause	65	Alive
16582525	71 years	Male	White	Married (including common law)	Right - origin of primary	Blank(s)	Undifferentiated; anaplastic; Grade IV	Blank(s)	Blank(s)	II	Blank(s)	Blank(s)	Blank(s)	Blank(s)	Blank(s)	Blank(s)	T2	N0	M0	40	Recommended, unknown if administered	No/Unknown	22	100	0	0	8500/3: Infiltrating duct carcinoma, NOS	Diabetes Mellitus	Alive or dead of other cause	54	Dead
16589193	29 years	Male	White	Married (including common law)	Right - origin of primary	Blank(s)	Undifferentiated; anaplastic; Grade IV	Blank(s)	Blank(s)	I	Blank(s)	Blank(s)	Blank(s)	Blank(s)	Blank(s)	Blank(s)	T1	N0	M0	41	Beam radiation	No/Unknown	11	100	0	0	8430/3: Mucoepidermoid carcinoma	Alive	Alive or dead of other cause	62	Alive
16589688	66 years	Female	White	Married (including common law)	Left - origin of primary	Blank(s)	Moderately differentiated; Grade II	Blank(s)	Blank(s)	II	Blank(s)	Blank(s)	Blank(s)	Blank(s)	Blank(s)	Blank(s)	T2	N0	M0	27	None/Unknown	No/Unknown	25	350	0	0	8562/3: Epithelial-myoepithelial carcinoma	Alive	Alive or dead of other cause	62	Alive
16590100	31 years	Female	White	Single (never married)	Right - origin of primary	Blank(s)	Moderately differentiated; Grade II	Blank(s)	Blank(s)	I	Blank(s)	Blank(s)	Blank(s)	Blank(s)	Blank(s)	Blank(s)	T1	N0	M0	27	None/Unknown	No/Unknown	14	100	0	0	8430/3: Mucoepidermoid carcinoma	Alive	Alive or dead of other cause	63	Alive
16595157	50 years	Female	American Indian/Alaska Native	Divorced	Left - origin of primary	Blank(s)	Moderately differentiated; Grade II	Blank(s)	Blank(s)	I	Blank(s)	Blank(s)	Blank(s)	Blank(s)	Blank(s)	Blank(s)	T1	N0	M0	40	None/Unknown	No/Unknown	17	100	0	0	8200/3: Adenoid cystic carcinoma	Alive	Alive or dead of other cause	52	Alive
16601515	21 years	Female	White	Single (never married)	Left - origin of primary	Blank(s)	Moderately differentiated; Grade II	Blank(s)	Blank(s)	II	Blank(s)	Blank(s)	Blank(s)	Blank(s)	Blank(s)	Blank(s)	T2	N0	M0	41	Beam radiation	No/Unknown	22	350	0	0	8200/3: Adenoid cystic carcinoma	Alive	Alive or dead of other cause	58	Alive
16602475	37 years	Male	White	Unknown	Right - origin of primary	Blank(s)	Moderately differentiated; Grade II	Blank(s)	Blank(s)	II	Blank(s)	Blank(s)	Blank(s)	Blank(s)	Blank(s)	Blank(s)	T2	N0	M0	27	Recommended, unknown if administered	No/Unknown	32	100	0	0	8200/3: Adenoid cystic carcinoma	Alive	Alive or dead of other cause	58	Alive
16603953	65 years	Male	White	Unknown	Right - origin of primary	Blank(s)	Moderately differentiated; Grade II	Blank(s)	Blank(s)	IVA	Blank(s)	Blank(s)	Blank(s)	Blank(s)	Blank(s)	Blank(s)	T4a	N0	M0	42	None/Unknown	No/Unknown	34	500	0	0	8070/3: Squamous cell carcinoma, NOS	Miscellaneous Malignant Cancer	Dead (attributable to this cancer dx)	5	Dead
16604233	72 years	Male	White	Married (including common law)	Right - origin of primary	Blank(s)	Moderately differentiated; Grade II	Blank(s)	Blank(s)	II	Blank(s)	Blank(s)	Blank(s)	Blank(s)	Blank(s)	Blank(s)	T2	N0	M0	41	None/Unknown	No/Unknown	28	100	0	0	8941/3: Carcinoma in pleomorphic adenoma	Alive	Alive or dead of other cause	57	Alive
16608814	78 years	Female	White	Married (including common law)	Right - origin of primary	Blank(s)	Undifferentiated; anaplastic; Grade IV	Blank(s)	Blank(s)	II	Blank(s)	Blank(s)	Blank(s)	Blank(s)	Blank(s)	Blank(s)	T2	N0	M0	30	Beam radiation	No/Unknown	32	300	0	0	8090/3: Basal cell carcinoma, NOS	Salivary Gland	Dead (attributable to this cancer dx)	49	Dead
16614553	46 years	Male	White	Married (including common law)	Left - origin of primary	Blank(s)	Poorly differentiated; Grade III	Blank(s)	Blank(s)	NA	Blank(s)	Blank(s)	Blank(s)	Blank(s)	Blank(s)	Blank(s)	NA	NA	NA	30	None/Unknown	Yes	30	400	110	0	8853/3: Round cell liposarcoma	Soft Tissue including Heart	Dead (attributable to this cancer dx)	24	Dead
16618789	41 years	Male	White	Single (never married)	Right - origin of primary	Blank(s)	Unknown	Blank(s)	Blank(s)	II	Blank(s)	Blank(s)	Blank(s)	Blank(s)	Blank(s)	Blank(s)	T2	N0	M0	27	None/Unknown	No/Unknown	24	100	0	0	8502/3: Secretory carcinoma of breast	Alive	Alive or dead of other cause	54	Alive
16620771	62 years	Male	White	Married (including common law)	Left - origin of primary	Blank(s)	Unknown	Blank(s)	Blank(s)	IVNOS	Blank(s)	Blank(s)	Blank(s)	Blank(s)	Blank(s)	Blank(s)	TX	N2a	M0	0	Refused (1988+)	No/Unknown	34	999	100	0	8070/3: Squamous cell carcinoma, NOS	Alive	Alive or dead of other cause	55	Alive
16625750	53 years	Male	White	Single (never married)	Right - origin of primary	Blank(s)	Unknown	Blank(s)	Blank(s)	III	Blank(s)	Blank(s)	Blank(s)	Blank(s)	Blank(s)	Blank(s)	T3	N0	M0	30	None/Unknown	No/Unknown	12	400	0	0	8502/3: Secretory carcinoma of breast	Alive	Alive or dead of other cause	54	Alive
16632967	46 years	Male	White	Unknown	Right - origin of primary	Blank(s)	Unknown	Blank(s)	Blank(s)	IVC	Blank(s)	Blank(s)	Blank(s)	Blank(s)	Blank(s)	Blank(s)	TX	NX	M1	0	None/Unknown	No/Unknown	999	999	999	40	8200/3: Adenoid cystic carcinoma	Salivary Gland	Dead (attributable to this cancer dx)	12	Dead
16637195	80 years	Male	White	Married (including common law)	Left - origin of primary	Blank(s)	Unknown	Blank(s)	Blank(s)	IVC	Blank(s)	Blank(s)	Blank(s)	Blank(s)	Blank(s)	Blank(s)	T4b	N2b	M1	0	Beam radiation	Yes	62	650	220	10	8070/3: Squamous cell carcinoma, NOS	Miscellaneous Malignant Cancer	Dead (attributable to this cancer dx)	31	Dead
16643000	89 years	Male	White	Widowed	Left - origin of primary	Blank(s)	Unknown	Blank(s)	Blank(s)	IVA	Blank(s)	Blank(s)	Blank(s)	Blank(s)	Blank(s)	Blank(s)	T4a	N2b	M0	0	Beam radiation	No/Unknown	60	600	220	0	8041/3: Small cell carcinoma, NOS	Diseases of Heart	Alive or dead of other cause	9	Dead
16645473	36 years	Male	Unknown	Unknown	Right - origin of primary	Blank(s)	Moderately differentiated; Grade II	Blank(s)	Blank(s)	I	Blank(s)	Blank(s)	Blank(s)	Blank(s)	Blank(s)	Blank(s)	T1	N0	M0	20	None/Unknown	No/Unknown	992	305	0	0	8200/3: Adenoid cystic carcinoma	Alive	Alive or dead of other cause	48	Alive
16680990	47 years	Female	White	Married (including common law)	Left - origin of primary	Blank(s)	Unknown	Blank(s)	1	Blank(s)	Blank(s)	Blank(s)	Blank(s)	p1	c0	c0	Blank(s)	Blank(s)	Blank(s)	27	Beam radiation	No/Unknown	Blank(s)	Blank(s)	Blank(s)	Blank(s)	8200/3: Adenoid cystic carcinoma	Alive	Alive or dead of other cause	39	Alive
16698112	51 years	Female	Black	Single (never married)	Right - origin of primary	Blank(s)	Poorly differentiated; Grade III	Blank(s)	4A	Blank(s)	Blank(s)	Blank(s)	Blank(s)	p4A	p2B	c0	Blank(s)	Blank(s)	Blank(s)	51	Beam radiation	No/Unknown	Blank(s)	Blank(s)	Blank(s)	Blank(s)	8200/3: Adenoid cystic carcinoma	Alive	Alive or dead of other cause	36	Alive
16714620	45 years	Male	White	Married (including common law)	Left - origin of primary	Blank(s)	Moderately differentiated; Grade II	Blank(s)	2	Blank(s)	Blank(s)	Blank(s)	Blank(s)	p2	p0	c0	Blank(s)	Blank(s)	Blank(s)	27	Beam radiation	No/Unknown	Blank(s)	Blank(s)	Blank(s)	Blank(s)	8200/3: Adenoid cystic carcinoma	Alive	Alive or dead of other cause	33	Alive
16723646	68 years	Male	White	Married (including common law)	Right - origin of primary	Blank(s)	Moderately differentiated; Grade II	Blank(s)	99	Blank(s)	Blank(s)	Blank(s)	Blank(s)	p3	pX	c0	Blank(s)	Blank(s)	Blank(s)	31	Beam radiation	No/Unknown	Blank(s)	Blank(s)	Blank(s)	Blank(s)	8941/3: Carcinoma in pleomorphic adenoma	Alive	Alive or dead of other cause	30	Alive
16727365	65 years	Male	White	Married (including common law)	Right - origin of primary	Blank(s)	Undifferentiated; anaplastic; Grade IV	Blank(s)	2	Blank(s)	Blank(s)	Blank(s)	Blank(s)	p2	p0	c0	Blank(s)	Blank(s)	Blank(s)	30	Beam radiation	No/Unknown	Blank(s)	Blank(s)	Blank(s)	Blank(s)	8200/3: Adenoid cystic carcinoma	Alive	Alive or dead of other cause	30	Alive
16739072	80 years	Male	White	Unknown	Right - origin of primary	Blank(s)	Unknown	Blank(s)	4C	Blank(s)	Blank(s)	Blank(s)	Blank(s)	cX	c1	c1	Blank(s)	Blank(s)	Blank(s)	0	Refused (1988+)	No/Unknown	Blank(s)	Blank(s)	Blank(s)	Blank(s)	8000/3: Neoplasm, malignant	Gum and Other Mouth	Dead (attributable to this cancer dx)	1	Dead
16740295	67 years	Male	White	Single (never married)	Left - origin of primary	Blank(s)	Unknown	Blank(s)	4C	Blank(s)	Blank(s)	Blank(s)	Blank(s)	c3	c3	c1	Blank(s)	Blank(s)	Blank(s)	0	Beam radiation	Yes	Blank(s)	Blank(s)	Blank(s)	Blank(s)	8070/3: Squamous cell carcinoma, NOS	Alive	Alive or dead of other cause	26	Alive
16743870	62 years	Male	White	Married (including common law)	Right - origin of primary	Blank(s)	Undifferentiated; anaplastic; Grade IV	Blank(s)	4A	Blank(s)	Blank(s)	Blank(s)	Blank(s)	p3	p2B	c0	Blank(s)	Blank(s)	Blank(s)	51	Beam radiation	No/Unknown	Blank(s)	Blank(s)	Blank(s)	Blank(s)	8500/3: Infiltrating duct carcinoma, NOS	Salivary Gland	Dead (attributable to this cancer dx)	18	Dead
16744380	41 years	Female	Asian or Pacific Islander	Divorced	Right - origin of primary	Blank(s)	Unknown	Blank(s)	4C	Blank(s)	Blank(s)	Blank(s)	Blank(s)	c4B	c1	c1	Blank(s)	Blank(s)	Blank(s)	0	Beam radiation	No/Unknown	Blank(s)	Blank(s)	Blank(s)	Blank(s)	8200/3: Adenoid cystic carcinoma	Alive	Alive or dead of other cause	25	Alive
16749949	43 years	Female	White	Married (including common law)	Right - origin of primary	Blank(s)	Undifferentiated; anaplastic; Grade IV	Blank(s)	4A	Blank(s)	Blank(s)	Blank(s)	Blank(s)	p3	p2B	c0	Blank(s)	Blank(s)	Blank(s)	50	Beam radiation	Yes	Blank(s)	Blank(s)	Blank(s)	Blank(s)	8430/3: Mucoepidermoid carcinoma	Salivary Gland	Dead (attributable to this cancer dx)	10	Dead
16750210	70 years	Male	White	Married (including common law)	Left - origin of primary	Blank(s)	Moderately differentiated; Grade II	Blank(s)	1	Blank(s)	Blank(s)	Blank(s)	Blank(s)	p1	c0	c0	Blank(s)	Blank(s)	Blank(s)	40	None/Unknown	No/Unknown	Blank(s)	Blank(s)	Blank(s)	Blank(s)	8430/3: Mucoepidermoid carcinoma	Alive	Alive or dead of other cause	24	Alive
16751787	34 years	Female	Asian or Pacific Islander	Married (including common law)	Right - origin of primary	Blank(s)	Moderately differentiated; Grade II	Blank(s)	1	Blank(s)	Blank(s)	Blank(s)	Blank(s)	p1	p0	c0	Blank(s)	Blank(s)	Blank(s)	41	None/Unknown	No/Unknown	Blank(s)	Blank(s)	Blank(s)	Blank(s)	8430/3: Mucoepidermoid carcinoma	Alive	Alive or dead of other cause	24	Alive
19810463	87 years	Female	White	Widowed	Right - origin of primary	Blank(s)	Unknown	Blank(s)	Blank(s)	Blank(s)	Blank(s)	Blank(s)	Blank(s)	Blank(s)	Blank(s)	Blank(s)	Blank(s)	Blank(s)	Blank(s)	31	None/Unknown	No/Unknown	Blank(s)	Blank(s)	Blank(s)	Blank(s)	8941/3: Carcinoma in pleomorphic adenoma	Other Cause of Death	Alive or dead of other cause	70	Dead
19870587	43 years	Male	White	Married (including common law)	Left - origin of primary	Blank(s)	Poorly differentiated; Grade III	Blank(s)	Blank(s)	IVA	Blank(s)	Blank(s)	Blank(s)	Blank(s)	Blank(s)	Blank(s)	T3	N2b	M0	41	Beam radiation	No/Unknown	11	400	290	0	8140/3: Adenocarcinoma, NOS	Miscellaneous Malignant Cancer	Dead (attributable to this cancer dx)	89	Dead
19909506	64 years	Female	White	Married (including common law)	Left - origin of primary	Blank(s)	Moderately differentiated; Grade II	Blank(s)	Blank(s)	I	Blank(s)	Blank(s)	Blank(s)	Blank(s)	Blank(s)	Blank(s)	T1	N0	M0	40	None/Unknown	No/Unknown	13	100	0	0	8140/3: Adenocarcinoma, NOS	Alive	Alive or dead of other cause	168	Alive
19947589	79 years	Female	White	Widowed	Left - origin of primary	Blank(s)	Unknown	Blank(s)	Blank(s)	UNK Stage	Blank(s)	Blank(s)	Blank(s)	Blank(s)	Blank(s)	Blank(s)	TX	N0	M0	27	None/Unknown	No/Unknown	999	999	0	0	8200/3: Adenoid cystic carcinoma	Alive	Alive or dead of other cause	69	Alive
19949348	58 years	Male	White	Unknown	Right - origin of primary	Blank(s)	Poorly differentiated; Grade III	Blank(s)	Blank(s)	Blank(s)	Blank(s)	Blank(s)	Blank(s)	Blank(s)	Blank(s)	Blank(s)	Blank(s)	Blank(s)	Blank(s)	30	None/Unknown	No/Unknown	Blank(s)	Blank(s)	Blank(s)	Blank(s)	8071/3: Squamous cell carcinoma, keratinizing, NOS	Diseases of Heart	Alive or dead of other cause	15	Dead
19954938	73 years	Male	White	Married (including common law)	Right - origin of primary	Blank(s)	Unknown	Blank(s)	Blank(s)	II	Blank(s)	Blank(s)	Blank(s)	Blank(s)	Blank(s)	Blank(s)	T2	N0	M0	27	Beam radiation	No/Unknown	37	100	0	0	8010/3: Carcinoma, NOS	Alive	Alive or dead of other cause	150	Alive
19987020	43 years	Male	White	Married (including common law)	Left - origin of primary	Blank(s)	Unknown	Blank(s)	Blank(s)	Blank(s)	Blank(s)	Blank(s)	Blank(s)	Blank(s)	Blank(s)	Blank(s)	Blank(s)	Blank(s)	Blank(s)	30	Beam radiation	No/Unknown	Blank(s)	Blank(s)	Blank(s)	Blank(s)	8200/3: Adenoid cystic carcinoma	Alive	Alive or dead of other cause	235	Alive
19988807	58 years	Male	White	Married (including common law)	Left - origin of primary	Blank(s)	Unknown	Blank(s)	Blank(s)	Blank(s)	Blank(s)	Blank(s)	Blank(s)	Blank(s)	Blank(s)	Blank(s)	Blank(s)	Blank(s)	Blank(s)	27	None/Unknown	No/Unknown	Blank(s)	Blank(s)	Blank(s)	Blank(s)	8010/3: Carcinoma, NOS	Alive	Alive or dead of other cause	233	Alive
19991873	45 years	Male	White	Married (including common law)	Right - origin of primary	Blank(s)	Unknown	Blank(s)	Blank(s)	Blank(s)	Blank(s)	Blank(s)	Blank(s)	Blank(s)	Blank(s)	Blank(s)	Blank(s)	Blank(s)	Blank(s)	27	Beam radiation	No/Unknown	Blank(s)	Blank(s)	Blank(s)	Blank(s)	8200/3: Adenoid cystic carcinoma	Alive	Alive or dead of other cause	230	Alive
19998577	72 years	Female	White	Married (including common law)	Left - origin of primary	Blank(s)	Moderately differentiated; Grade II	Blank(s)	Blank(s)	II	Blank(s)	Blank(s)	Blank(s)	Blank(s)	Blank(s)	Blank(s)	T2	N0	M0	27	Beam radiation	No/Unknown	33	100	0	0	8941/3: Carcinoma in pleomorphic adenoma	Breast	Alive or dead of other cause	20	Dead
19999739	62 years	Male	White	Married (including common law)	Left - origin of primary	Blank(s)	Moderately differentiated; Grade II	Blank(s)	Blank(s)	Blank(s)	Blank(s)	Blank(s)	Blank(s)	Blank(s)	Blank(s)	Blank(s)	Blank(s)	Blank(s)	Blank(s)	27	None/Unknown	No/Unknown	Blank(s)	Blank(s)	Blank(s)	Blank(s)	8010/3: Carcinoma, NOS	Alive	Alive or dead of other cause	222	Alive
20000570	85 years	Female	White	Single (never married)	Right - origin of primary	Blank(s)	Moderately differentiated; Grade II	Blank(s)	Blank(s)	Blank(s)	Blank(s)	Blank(s)	Blank(s)	Blank(s)	Blank(s)	Blank(s)	Blank(s)	Blank(s)	Blank(s)	40	Beam radiation	No/Unknown	Blank(s)	Blank(s)	Blank(s)	Blank(s)	8430/3: Mucoepidermoid carcinoma	Miscellaneous Malignant Cancer	Dead (attributable to this cancer dx)	13	Dead
20001409	69 years	Male	White	Married (including common law)	Left - origin of primary	Blank(s)	Unknown	Blank(s)	Blank(s)	Blank(s)	Blank(s)	Blank(s)	Blank(s)	Blank(s)	Blank(s)	Blank(s)	Blank(s)	Blank(s)	Blank(s)	27	Beam radiation	No/Unknown	Blank(s)	Blank(s)	Blank(s)	Blank(s)	8941/3: Carcinoma in pleomorphic adenoma	Other Cause of Death	Alive or dead of other cause	192	Dead
20001547	71 years	Male	White	Married (including common law)	Left - origin of primary	Blank(s)	Unknown	Blank(s)	Blank(s)	Blank(s)	Blank(s)	Blank(s)	Blank(s)	Blank(s)	Blank(s)	Blank(s)	Blank(s)	Blank(s)	Blank(s)	40	Beam radiation	No/Unknown	Blank(s)	Blank(s)	Blank(s)	Blank(s)	8200/3: Adenoid cystic carcinoma	Alive	Alive or dead of other cause	220	Alive
20004592	37 years	Male	White	Married (including common law)	Left - origin of primary	Blank(s)	Unknown	Blank(s)	Blank(s)	Blank(s)	Blank(s)	Blank(s)	Blank(s)	Blank(s)	Blank(s)	Blank(s)	Blank(s)	Blank(s)	Blank(s)	30	Beam radiation	No/Unknown	Blank(s)	Blank(s)	Blank(s)	Blank(s)	8200/3: Adenoid cystic carcinoma	Alive	Alive or dead of other cause	216	Alive
20004813	69 years	Female	White	Married (including common law)	Right - origin of primary	Blank(s)	Undifferentiated; anaplastic; Grade IV	Blank(s)	Blank(s)	Blank(s)	Blank(s)	Blank(s)	Blank(s)	Blank(s)	Blank(s)	Blank(s)	Blank(s)	Blank(s)	Blank(s)	41	Beam radiation	No/Unknown	Blank(s)	Blank(s)	Blank(s)	Blank(s)	8941/3: Carcinoma in pleomorphic adenoma	Salivary Gland	Dead (attributable to this cancer dx)	17	Dead
20005326	71 years	Female	White	Married (including common law)	Left - origin of primary	Blank(s)	Poorly differentiated; Grade III	Blank(s)	Blank(s)	Blank(s)	Blank(s)	Blank(s)	Blank(s)	Blank(s)	Blank(s)	Blank(s)	Blank(s)	Blank(s)	Blank(s)	27	None/Unknown	No/Unknown	Blank(s)	Blank(s)	Blank(s)	Blank(s)	8140/3: Adenocarcinoma, NOS	Salivary Gland	Dead (attributable to this cancer dx)	1	Dead
20010269	72 years	Male	Asian or Pacific Islander	Married (including common law)	Right - origin of primary	Blank(s)	Poorly differentiated; Grade III	Blank(s)	Blank(s)	Blank(s)	Blank(s)	Blank(s)	Blank(s)	Blank(s)	Blank(s)	Blank(s)	Blank(s)	Blank(s)	Blank(s)	42	Beam radiation	No/Unknown	Blank(s)	Blank(s)	Blank(s)	Blank(s)	8140/3: Adenocarcinoma, NOS	Lung and Bronchus	Alive or dead of other cause	28	Dead
20021758	62 years	Female	White	Married (including common law)	Right - origin of primary	Blank(s)	Undifferentiated; anaplastic; Grade IV	Blank(s)	Blank(s)	IVA	Blank(s)	Blank(s)	Blank(s)	Blank(s)	Blank(s)	Blank(s)	T4a	N2b	M0	50	Beam radiation	Yes	25	500	200	0	8430/3: Mucoepidermoid carcinoma	Salivary Gland	Dead (attributable to this cancer dx)	9	Dead
20024953	74 years	Male	White	Divorced	Left - origin of primary	Blank(s)	Poorly differentiated; Grade III	Blank(s)	Blank(s)	I	Blank(s)	Blank(s)	Blank(s)	Blank(s)	Blank(s)	Blank(s)	T1	N0	M0	27	Beam radiation	No/Unknown	17	100	0	0	8430/3: Mucoepidermoid carcinoma	Miscellaneous Malignant Cancer	Dead (attributable to this cancer dx)	33	Dead
20026866	64 years	Male	White	Married (including common law)	Left - origin of primary	Blank(s)	Moderately differentiated; Grade II	Blank(s)	Blank(s)	Blank(s)	Blank(s)	Blank(s)	Blank(s)	Blank(s)	Blank(s)	Blank(s)	Blank(s)	Blank(s)	Blank(s)	40	Beam radiation	No/Unknown	Blank(s)	Blank(s)	Blank(s)	Blank(s)	8010/3: Carcinoma, NOS	Other Cause of Death	Alive or dead of other cause	136	Dead
20027351	74 years	Female	White	Married (including common law)	Right - origin of primary	Blank(s)	Unknown	Blank(s)	Blank(s)	Blank(s)	Blank(s)	Blank(s)	Blank(s)	Blank(s)	Blank(s)	Blank(s)	Blank(s)	Blank(s)	Blank(s)	0	None/Unknown	Yes	Blank(s)	Blank(s)	Blank(s)	Blank(s)	8481/3: Mucin-producing adenocarcinoma	Salivary Gland	Dead (attributable to this cancer dx)	30	Dead
20028872	54 years	Female	White	Married (including common law)	Right - origin of primary	Blank(s)	Unknown	Blank(s)	Blank(s)	Blank(s)	Blank(s)	Blank(s)	Blank(s)	Blank(s)	Blank(s)	Blank(s)	Blank(s)	Blank(s)	Blank(s)	27	Beam radiation	No/Unknown	Blank(s)	Blank(s)	Blank(s)	Blank(s)	8200/3: Adenoid cystic carcinoma	Alive	Alive or dead of other cause	196	Alive
20029326	66 years	Male	White	Single (never married)	Right - origin of primary	Blank(s)	Moderately differentiated; Grade II	Blank(s)	Blank(s)	Blank(s)	Blank(s)	Blank(s)	Blank(s)	Blank(s)	Blank(s)	Blank(s)	Blank(s)	Blank(s)	Blank(s)	27	None/Unknown	No/Unknown	Blank(s)	Blank(s)	Blank(s)	Blank(s)	8430/3: Mucoepidermoid carcinoma	Alive	Alive or dead of other cause	176	Alive
20035270	66 years	Male	White	Married (including common law)	Left - origin of primary	Blank(s)	Unknown	Blank(s)	3	Blank(s)	Blank(s)	Blank(s)	Blank(s)	p3	p1	c0	Blank(s)	Blank(s)	Blank(s)	33	None/Unknown	No/Unknown	Blank(s)	Blank(s)	Blank(s)	Blank(s)	8200/3: Adenoid cystic carcinoma	Miscellaneous Malignant Cancer	Dead (attributable to this cancer dx)	30	Dead
20039515	79 years	Female	White	Married (including common law)	Right - origin of primary	Blank(s)	Poorly differentiated; Grade III	Blank(s)	Blank(s)	IVA	Blank(s)	Blank(s)	Blank(s)	Blank(s)	Blank(s)	Blank(s)	T4a	N1	M0	42	None/Unknown	No/Unknown	999	500	800	0	8430/3: Mucoepidermoid carcinoma	Miscellaneous Malignant Cancer	Dead (attributable to this cancer dx)	68	Dead
20053259	78 years	Male	White	Married (including common law)	Right - origin of primary	Blank(s)	Poorly differentiated; Grade III	Blank(s)	Blank(s)	IVC	Blank(s)	Blank(s)	Blank(s)	Blank(s)	Blank(s)	Blank(s)	T3	N0	M1	30	None/Unknown	No/Unknown	8	400	0	40	8500/3: Infiltrating duct carcinoma, NOS	Salivary Gland	Dead (attributable to this cancer dx)	0	Dead
20054645	69 years	Female	White	Married (including common law)	Right - origin of primary	Blank(s)	Poorly differentiated; Grade III	Blank(s)	Blank(s)	IVA	Blank(s)	Blank(s)	Blank(s)	Blank(s)	Blank(s)	Blank(s)	T1	N2b	M0	40	Beam radiation	No/Unknown	15	100	290	0	8500/3: Infiltrating duct carcinoma, NOS	Salivary Gland	Dead (attributable to this cancer dx)	24	Dead
20055254	91 years	Female	White	Widowed	Right - origin of primary	Blank(s)	Poorly differentiated; Grade III	Blank(s)	Blank(s)	Blank(s)	Blank(s)	Blank(s)	Blank(s)	Blank(s)	Blank(s)	Blank(s)	Blank(s)	Blank(s)	Blank(s)	0	None/Unknown	No/Unknown	Blank(s)	Blank(s)	Blank(s)	Blank(s)	8070/3: Squamous cell carcinoma, NOS	Atherosclerosis	Alive or dead of other cause	12	Dead
20056407	51 years	Female	White	Married (including common law)	Right - origin of primary	Blank(s)	Unknown	Blank(s)	Blank(s)	II	Blank(s)	Blank(s)	Blank(s)	Blank(s)	Blank(s)	Blank(s)	T2	N0	M0	27	Beam radiation	No/Unknown	33	100	0	0	8941/3: Carcinoma in pleomorphic adenoma	Alive	Alive or dead of other cause	169	Alive
20056434	80 years	Male	White	Widowed	Left - origin of primary	Blank(s)	Well differentiated; Grade I	Blank(s)	Blank(s)	I	Blank(s)	Blank(s)	Blank(s)	Blank(s)	Blank(s)	Blank(s)	T1	N0	M0	41	None/Unknown	No/Unknown	11	100	0	0	8430/3: Mucoepidermoid carcinoma	Alive	Alive or dead of other cause	99	Alive
20056724	76 years	Male	White	Married (including common law)	Right - origin of primary	Blank(s)	Unknown	Blank(s)	Blank(s)	UNK Stage	Blank(s)	Blank(s)	Blank(s)	Blank(s)	Blank(s)	Blank(s)	TX	N0	M0	0	Beam radiation	No/Unknown	999	300	0	0	8070/3: Squamous cell carcinoma, NOS	Non-Hodgkin Lymphoma	Alive or dead of other cause	134	Dead
20120664	79 years	Male	White	Married (including common law)	Left - origin of primary	Blank(s)	Undifferentiated; anaplastic; Grade IV	Blank(s)	Blank(s)	II	Blank(s)	Blank(s)	Blank(s)	Blank(s)	Blank(s)	Blank(s)	T2	N0	M0	20	Beam radiation	No/Unknown	26	100	0	0	8200/3: Adenoid cystic carcinoma	Salivary Gland	Dead (attributable to this cancer dx)	27	Dead
20125362	53 years	Female	White	Married (including common law)	Left - origin of primary	Blank(s)	Unknown	Blank(s)	Blank(s)	I	Blank(s)	Blank(s)	Blank(s)	Blank(s)	Blank(s)	Blank(s)	T1	N0	M0	30	None/Unknown	No/Unknown	20	100	0	0	8200/3: Adenoid cystic carcinoma	Alive	Alive or dead of other cause	155	Alive
20132154	60 years	Female	White	Divorced	Right - origin of primary	Blank(s)	Poorly differentiated; Grade III	Blank(s)	Blank(s)	IVA	Blank(s)	Blank(s)	Blank(s)	Blank(s)	Blank(s)	Blank(s)	T3	N2b	M0	40	Beam radiation	No/Unknown	11	400	220	0	8070/3: Squamous cell carcinoma, NOS	Miscellaneous Malignant Cancer	Dead (attributable to this cancer dx)	29	Dead
20133463	68 years	Male	White	Married (including common law)	Left - origin of primary	Blank(s)	Poorly differentiated; Grade III	Blank(s)	Blank(s)	II	Blank(s)	Blank(s)	Blank(s)	Blank(s)	Blank(s)	Blank(s)	T2	N0	M0	40	Beam radiation	No/Unknown	22	100	0	0	8200/3: Adenoid cystic carcinoma	Alive	Alive or dead of other cause	116	Alive
20136524	56 years	Female	White	Married (including common law)	Right - origin of primary	Blank(s)	Moderately differentiated; Grade II	Blank(s)	Blank(s)	I	Blank(s)	Blank(s)	Blank(s)	Blank(s)	Blank(s)	Blank(s)	T1	N0	M0	40	Beam radiation	No/Unknown	16	100	0	0	8200/3: Adenoid cystic carcinoma	Alive	Alive or dead of other cause	119	Alive
20137669	81 years	Female	White	Widowed	Left - origin of primary	Blank(s)	Undifferentiated; anaplastic; Grade IV	Blank(s)	Blank(s)	IVA	Blank(s)	Blank(s)	Blank(s)	Blank(s)	Blank(s)	Blank(s)	T4a	N0	M0	50	Beam radiation	No/Unknown	35	450	0	0	8430/3: Mucoepidermoid carcinoma	Cerebrovascular Diseases	Alive or dead of other cause	35	Dead
20145361	39 years	Male	Black	Married (including common law)	Left - origin of primary	Blank(s)	Moderately differentiated; Grade II	Blank(s)	Blank(s)	II	Blank(s)	Blank(s)	Blank(s)	Blank(s)	Blank(s)	Blank(s)	T2	N0	M0	27	None/Unknown	No/Unknown	32	100	0	0	8430/3: Mucoepidermoid carcinoma	Alive	Alive or dead of other cause	143	Alive
20151939	31 years	Female	White	Married (including common law)	Right - origin of primary	Blank(s)	Unknown	Blank(s)	Blank(s)	UNK Stage	Blank(s)	Blank(s)	Blank(s)	Blank(s)	Blank(s)	Blank(s)	TX	N0	M0	20	None/Unknown	No/Unknown	999	100	0	0	8941/3: Carcinoma in pleomorphic adenoma	Alive	Alive or dead of other cause	115	Alive
20164503	46 years	Female	White	Married (including common law)	Right - origin of primary	Blank(s)	Unknown	Blank(s)	Blank(s)	I	Blank(s)	Blank(s)	Blank(s)	Blank(s)	Blank(s)	Blank(s)	T1	N0	M0	40	None/Unknown	No/Unknown	18	100	0	0	8200/3: Adenoid cystic carcinoma	Alive	Alive or dead of other cause	124	Alive
20167391	74 years	Male	White	Married (including common law)	Right - origin of primary	Blank(s)	Poorly differentiated; Grade III	Blank(s)	Blank(s)	IVA	Blank(s)	Blank(s)	Blank(s)	Blank(s)	Blank(s)	Blank(s)	T1	N2b	M0	30	None/Unknown	No/Unknown	10	300	200	0	8430/3: Mucoepidermoid carcinoma	Salivary Gland	Dead (attributable to this cancer dx)	25	Dead
20167510	15 years	Female	White	Single (never married)	Right - origin of primary	Blank(s)	Well differentiated; Grade I	Blank(s)	Blank(s)	I	Blank(s)	Blank(s)	Blank(s)	Blank(s)	Blank(s)	Blank(s)	T1	N0	M0	41	None/Unknown	No/Unknown	10	100	0	0	8430/3: Mucoepidermoid carcinoma	Alive	Alive or dead of other cause	120	Alive
20172968	52 years	Female	Asian or Pacific Islander	Married (including common law)	Right - origin of primary	Blank(s)	Unknown	Blank(s)	Blank(s)	II	Blank(s)	Blank(s)	Blank(s)	Blank(s)	Blank(s)	Blank(s)	T2	N0	M0	31	None/Unknown	No/Unknown	27	350	0	0	8200/3: Adenoid cystic carcinoma	Alive	Alive or dead of other cause	83	Alive
20182400	34 years	Female	Asian or Pacific Islander	Married (including common law)	Right - origin of primary	Blank(s)	Well differentiated; Grade I	Blank(s)	Blank(s)	I	Blank(s)	Blank(s)	Blank(s)	Blank(s)	Blank(s)	Blank(s)	T1	N0	M0	41	Beam radiation	No/Unknown	15	100	0	0	8200/3: Adenoid cystic carcinoma	Alive	Alive or dead of other cause	106	Alive
20184228	29 years	Female	White	Married (including common law)	Right - origin of primary	Blank(s)	Well differentiated; Grade I	Blank(s)	Blank(s)	I	Blank(s)	Blank(s)	Blank(s)	Blank(s)	Blank(s)	Blank(s)	T1	N0	M0	41	None/Unknown	No/Unknown	12	100	0	0	8430/3: Mucoepidermoid carcinoma	Alive	Alive or dead of other cause	105	Alive
20185880	68 years	Female	American Indian/Alaska Native	Married (including common law)	Right - origin of primary	Blank(s)	Unknown	Blank(s)	Blank(s)	II	Blank(s)	Blank(s)	Blank(s)	Blank(s)	Blank(s)	Blank(s)	T2	N0	M0	41	None/Unknown	No/Unknown	22	100	0	0	8082/3: Lymphoepithelial carcinoma	Alive	Alive or dead of other cause	105	Alive
20194138	11 years	Female	White	Single (never married)	Left - origin of primary	Blank(s)	Moderately differentiated; Grade II	Blank(s)	Blank(s)	III	Blank(s)	Blank(s)	Blank(s)	Blank(s)	Blank(s)	Blank(s)	T3	N0	M0	41	Beam radiation	No/Unknown	992	400	0	0	8430/3: Mucoepidermoid carcinoma	Alive	Alive or dead of other cause	138	Alive
20195171	30 years	Male	White	Unknown	Right - origin of primary	Blank(s)	Moderately differentiated; Grade II	Blank(s)	Blank(s)	I	Blank(s)	Blank(s)	Blank(s)	Blank(s)	Blank(s)	Blank(s)	T1	N0	M0	30	None/Unknown	No/Unknown	18	300	0	0	8430/3: Mucoepidermoid carcinoma	Alive	Alive or dead of other cause	135	Alive
20196295	49 years	Female	White	Married (including common law)	Right - origin of primary	Blank(s)	Unknown	Blank(s)	Blank(s)	II	Blank(s)	Blank(s)	Blank(s)	Blank(s)	Blank(s)	Blank(s)	T2	N0	M0	27	Beam radiation	No/Unknown	25	100	0	0	8200/3: Adenoid cystic carcinoma	Alive	Alive or dead of other cause	132	Alive
20209517	67 years	Female	White	Married (including common law)	Left - origin of primary	Blank(s)	Unknown	Blank(s)	Blank(s)	I	Blank(s)	Blank(s)	Blank(s)	Blank(s)	Blank(s)	Blank(s)	T1	N0	M0	40	Beam radiation	No/Unknown	15	100	0	0	8562/3: Epithelial-myoepithelial carcinoma	Alive	Alive or dead of other cause	103	Alive
20228616	40 years	Male	White	Single (never married)	Left - origin of primary	Blank(s)	Poorly differentiated; Grade III	Blank(s)	Blank(s)	II	Blank(s)	Blank(s)	Blank(s)	Blank(s)	Blank(s)	Blank(s)	T2	N0	M0	51	None/Unknown	No/Unknown	40	100	0	0	8070/3: Squamous cell carcinoma, NOS	Alive	Alive or dead of other cause	40	Alive
20230379	69 years	Female	White	Married (including common law)	Right - origin of primary	Blank(s)	Poorly differentiated; Grade III	Blank(s)	Blank(s)	II	Blank(s)	Blank(s)	Blank(s)	Blank(s)	Blank(s)	Blank(s)	T2	N0	M0	31	None/Unknown	No/Unknown	30	100	0	0	8070/3: Squamous cell carcinoma, NOS	Alive	Alive or dead of other cause	85	Alive
20238091	49 years	Male	White	Married (including common law)	Left - origin of primary	Blank(s)	Unknown	Blank(s)	Blank(s)	II	Blank(s)	Blank(s)	Blank(s)	Blank(s)	Blank(s)	Blank(s)	T2	N0	M0	27	Radioactive implants (includes brachytherapy) (1988+)	No/Unknown	21	100	0	0	8200/3: Adenoid cystic carcinoma	Alive	Alive or dead of other cause	93	Alive
20238573	72 years	Male	White	Married (including common law)	Left - origin of primary	Blank(s)	Unknown	Blank(s)	Blank(s)	I	Blank(s)	Blank(s)	Blank(s)	Blank(s)	Blank(s)	Blank(s)	T1	N0	M0	27	Beam radiation	No/Unknown	10	100	0	0	8200/3: Adenoid cystic carcinoma	Alive	Alive or dead of other cause	91	Alive
20247730	72 years	Female	White	Divorced	Right - origin of primary	Blank(s)	Unknown	Blank(s)	Blank(s)	III	Blank(s)	Blank(s)	Blank(s)	Blank(s)	Blank(s)	Blank(s)	T3	N0	M0	27	Beam radiation	No/Unknown	88	300	0	0	8010/3: Carcinoma, NOS	Alive	Alive or dead of other cause	81	Alive
20248264	59 years	Male	Asian or Pacific Islander	Married (including common law)	Right - origin of primary	Blank(s)	Unknown	Blank(s)	Blank(s)	IVA	Blank(s)	Blank(s)	Blank(s)	Blank(s)	Blank(s)	Blank(s)	T2	N2b	M0	27	Beam radiation	No/Unknown	30	350	200	0	8200/3: Adenoid cystic carcinoma	Salivary Gland	Dead (attributable to this cancer dx)	19	Dead
20256961	74 years	Male	White	Divorced	Right - origin of primary	Blank(s)	Poorly differentiated; Grade III	Blank(s)	Blank(s)	III	Blank(s)	Blank(s)	Blank(s)	Blank(s)	Blank(s)	Blank(s)	T2	N1	M0	31	Beam radiation	No/Unknown	30	350	100	0	8070/3: Squamous cell carcinoma, NOS	Salivary Gland	Dead (attributable to this cancer dx)	11	Dead
20263225	66 years	Male	White	Married (including common law)	Right - origin of primary	Blank(s)	Unknown	Blank(s)	Blank(s)	III	Blank(s)	Blank(s)	Blank(s)	Blank(s)	Blank(s)	Blank(s)	T3	N0	M0	0	Beam radiation	No/Unknown	48	400	0	0	8200/3: Adenoid cystic carcinoma	Alive	Alive or dead of other cause	81	Alive
20281514	38 years	Female	White	Married (including common law)	Left - origin of primary	Blank(s)	Well differentiated; Grade I	Blank(s)	Blank(s)	I	Blank(s)	Blank(s)	Blank(s)	Blank(s)	Blank(s)	Blank(s)	T1	N0	M0	40	Beam radiation	No/Unknown	17	100	0	0	8200/3: Adenoid cystic carcinoma	Alive	Alive or dead of other cause	62	Alive
20286987	54 years	Female	White	Married (including common law)	Left - origin of primary	Blank(s)	Poorly differentiated; Grade III	Blank(s)	Blank(s)	IVA	Blank(s)	Blank(s)	Blank(s)	Blank(s)	Blank(s)	Blank(s)	T3	N2b	M0	41	Beam radiation	Yes	45	350	200	0	8200/3: Adenoid cystic carcinoma	Miscellaneous Malignant Cancer	Dead (attributable to this cancer dx)	31	Dead
20290242	66 years	Male	Black	Single (never married)	Right - origin of primary	Blank(s)	Undifferentiated; anaplastic; Grade IV	Blank(s)	Blank(s)	II	Blank(s)	Blank(s)	Blank(s)	Blank(s)	Blank(s)	Blank(s)	T2	N0	M0	41	None/Unknown	No/Unknown	31	100	0	0	8941/3: Carcinoma in pleomorphic adenoma	Alive	Alive or dead of other cause	49	Alive
20298058	64 years	Female	White	Married (including common law)	Right - origin of primary	Blank(s)	Poorly differentiated; Grade III	Blank(s)	Blank(s)	III	Blank(s)	Blank(s)	Blank(s)	Blank(s)	Blank(s)	Blank(s)	T1	N1	M0	40	Beam radiation	No/Unknown	12	100	100	0	8140/3: Adenocarcinoma, NOS	Salivary Gland	Dead (attributable to this cancer dx)	38	Dead
20301326	55 years	Male	White	Married (including common law)	Right - origin of primary	Blank(s)	Undifferentiated; anaplastic; Grade IV	Blank(s)	Blank(s)	IVC	Blank(s)	Blank(s)	Blank(s)	Blank(s)	Blank(s)	Blank(s)	T3	N2c	M1	40	Beam radiation	Yes	41	400	400	40	8430/3: Mucoepidermoid carcinoma	Miscellaneous Malignant Cancer	Dead (attributable to this cancer dx)	29	Dead
20312499	70 years	Female	White	Married (including common law)	Left - origin of primary	Blank(s)	Unknown	Blank(s)	1	Blank(s)	Blank(s)	Blank(s)	Blank(s)	p1	p0	c0	Blank(s)	Blank(s)	Blank(s)	27	None/Unknown	No/Unknown	Blank(s)	Blank(s)	Blank(s)	Blank(s)	8562/3: Epithelial-myoepithelial carcinoma	Alive	Alive or dead of other cause	42	Alive
20318868	59 years	Male	Asian or Pacific Islander	Married (including common law)	Left - origin of primary	Blank(s)	Unknown	Blank(s)	4C	Blank(s)	Blank(s)	Blank(s)	Blank(s)	c3	c2B	p1	Blank(s)	Blank(s)	Blank(s)	0	None/Unknown	Yes	Blank(s)	Blank(s)	Blank(s)	Blank(s)	8010/3: Carcinoma, NOS	Salivary Gland	Dead (attributable to this cancer dx)	16	Dead
20320050	86 years	Male	White	Married (including common law)	Left - origin of primary	Blank(s)	Unknown	Blank(s)	1	Blank(s)	Blank(s)	Blank(s)	Blank(s)	p1	p0	c0	Blank(s)	Blank(s)	Blank(s)	27	Beam radiation	No/Unknown	Blank(s)	Blank(s)	Blank(s)	Blank(s)	8200/3: Adenoid cystic carcinoma	Other Cause of Death	Alive or dead of other cause	32	Dead
20333532	71 years	Female	Asian or Pacific Islander	Widowed	Left - origin of primary	Blank(s)	Poorly differentiated; Grade III	Blank(s)	1	Blank(s)	Blank(s)	Blank(s)	Blank(s)	p1	p0	c0	Blank(s)	Blank(s)	Blank(s)	27	Beam radiation	No/Unknown	Blank(s)	Blank(s)	Blank(s)	Blank(s)	8200/3: Adenoid cystic carcinoma	Alive	Alive or dead of other cause	28	Alive
20339018	43 years	Male	White	Married (including common law)	Right - origin of primary	Blank(s)	Poorly differentiated; Grade III	Blank(s)	99	Blank(s)	Blank(s)	Blank(s)	Blank(s)	cX	c1	c0	Blank(s)	Blank(s)	Blank(s)	0	Beam radiation	No/Unknown	Blank(s)	Blank(s)	Blank(s)	Blank(s)	8070/3: Squamous cell carcinoma, NOS	Alive	Alive or dead of other cause	25	Alive
21493552	48 years	Male	White	Married (including common law)	Right - origin of primary	Blank(s)	Moderately differentiated; Grade II	Blank(s)	Blank(s)	IVA	Blank(s)	Blank(s)	Blank(s)	Blank(s)	Blank(s)	Blank(s)	T4a	N1	M0	90	Beam radiation	Yes	42	500	100	0	8140/3: Adenocarcinoma, NOS	Salivary Gland	Dead (attributable to this cancer dx)	26	Dead
21581526	78 years	Male	White	Married (including common law)	Left - origin of primary	Blank(s)	Poorly differentiated; Grade III	Blank(s)	Blank(s)	III	Blank(s)	Blank(s)	Blank(s)	Blank(s)	Blank(s)	Blank(s)	T3	N0	M0	31	None/Unknown	No/Unknown	55	400	0	0	8941/3: Carcinoma in pleomorphic adenoma	Alive	Alive or dead of other cause	86	Alive
21650577	55 years	Female	White	Married (including common law)	Right - origin of primary	Blank(s)	Well differentiated; Grade I	Blank(s)	Blank(s)	Blank(s)	Blank(s)	Blank(s)	Blank(s)	Blank(s)	Blank(s)	Blank(s)	Blank(s)	Blank(s)	Blank(s)	27	None/Unknown	No/Unknown	Blank(s)	Blank(s)	Blank(s)	Blank(s)	8430/3: Mucoepidermoid carcinoma	Alive	Alive or dead of other cause	234	Alive
21658244	83 years	Male	White	Widowed	Right - origin of primary	Blank(s)	Poorly differentiated; Grade III	Blank(s)	Blank(s)	III	Blank(s)	Blank(s)	Blank(s)	Blank(s)	Blank(s)	Blank(s)	T3	N0	M0	0	Beam radiation	Yes	60	400	0	0	8430/3: Mucoepidermoid carcinoma	Salivary Gland	Dead (attributable to this cancer dx)	38	Dead
21662457	88 years	Male	White	Married (including common law)	Left - origin of primary	Blank(s)	Poorly differentiated; Grade III	Blank(s)	Blank(s)	II	Blank(s)	Blank(s)	Blank(s)	Blank(s)	Blank(s)	Blank(s)	T2	N0	M0	27	None/Unknown	No/Unknown	23	100	0	0	8430/3: Mucoepidermoid carcinoma	Alive	Alive or dead of other cause	58	Alive
21773005	60 years	Female	White	Widowed	Left - origin of primary	Blank(s)	Unknown	Blank(s)	Blank(s)	II	Blank(s)	Blank(s)	Blank(s)	Blank(s)	Blank(s)	Blank(s)	T2	N0	M0	0	None/Unknown	No/Unknown	39	300	0	0	8070/3: Squamous cell carcinoma, NOS	Miscellaneous Malignant Cancer	Dead (attributable to this cancer dx)	2	Dead
21778018	46 years	Female	White	Married (including common law)	Right - origin of primary	Blank(s)	Poorly differentiated; Grade III	Blank(s)	Blank(s)	Blank(s)	Blank(s)	Blank(s)	Blank(s)	Blank(s)	Blank(s)	Blank(s)	Blank(s)	Blank(s)	Blank(s)	90	None/Unknown	Yes	Blank(s)	Blank(s)	Blank(s)	Blank(s)	8041/3: Small cell carcinoma, NOS	Salivary Gland	Dead (attributable to this cancer dx)	23	Dead
21786614	75 years	Female	White	Widowed	Right - origin of primary	Blank(s)	Moderately differentiated; Grade II	Blank(s)	Blank(s)	Blank(s)	Blank(s)	Blank(s)	Blank(s)	Blank(s)	Blank(s)	Blank(s)	Blank(s)	Blank(s)	Blank(s)	40	Beam radiation	No/Unknown	Blank(s)	Blank(s)	Blank(s)	Blank(s)	8070/3: Squamous cell carcinoma, NOS	Symptoms, Signs and Ill-Defined Conditions	Alive or dead of other cause	80	Dead
21787841	56 years	Female	White	Divorced	Left - origin of primary	Blank(s)	Moderately differentiated; Grade II	Blank(s)	Blank(s)	Blank(s)	Blank(s)	Blank(s)	Blank(s)	Blank(s)	Blank(s)	Blank(s)	Blank(s)	Blank(s)	Blank(s)	31	Beam radiation	No/Unknown	Blank(s)	Blank(s)	Blank(s)	Blank(s)	8070/3: Squamous cell carcinoma, NOS	Miscellaneous Malignant Cancer	Dead (attributable to this cancer dx)	86	Dead
21792369	31 years	Male	Black	Married (including common law)	Right - origin of primary	Blank(s)	Unknown	Blank(s)	Blank(s)	Blank(s)	Blank(s)	Blank(s)	Blank(s)	Blank(s)	Blank(s)	Blank(s)	Blank(s)	Blank(s)	Blank(s)	27	Refused (1988+)	No/Unknown	Blank(s)	Blank(s)	Blank(s)	Blank(s)	8200/3: Adenoid cystic carcinoma	Alive	Alive or dead of other cause	237	Alive
21803644	29 years	Female	Black	Married (including common law)	Right - origin of primary	Blank(s)	Moderately differentiated; Grade II	Blank(s)	Blank(s)	Blank(s)	Blank(s)	Blank(s)	Blank(s)	Blank(s)	Blank(s)	Blank(s)	Blank(s)	Blank(s)	Blank(s)	20	None/Unknown	No/Unknown	Blank(s)	Blank(s)	Blank(s)	Blank(s)	8430/3: Mucoepidermoid carcinoma	Alive	Alive or dead of other cause	231	Alive
21804033	53 years	Male	White	Divorced	Left - origin of primary	Blank(s)	Unknown	Blank(s)	Blank(s)	Blank(s)	Blank(s)	Blank(s)	Blank(s)	Blank(s)	Blank(s)	Blank(s)	Blank(s)	Blank(s)	Blank(s)	41	None/Unknown	No/Unknown	Blank(s)	Blank(s)	Blank(s)	Blank(s)	8200/3: Adenoid cystic carcinoma	Salivary Gland	Dead (attributable to this cancer dx)	55	Dead
21805000	68 years	Male	White	Single (never married)	Right - origin of primary	Blank(s)	Unknown	Blank(s)	Blank(s)	Blank(s)	Blank(s)	Blank(s)	Blank(s)	Blank(s)	Blank(s)	Blank(s)	Blank(s)	Blank(s)	Blank(s)	24	None/Unknown	No/Unknown	Blank(s)	Blank(s)	Blank(s)	Blank(s)	8147/3: Basal cell adenocarcinoma	Diseases of Heart	Alive or dead of other cause	70	Dead
21817066	57 years	Female	White	Married (including common law)	Right - origin of primary	Blank(s)	Well differentiated; Grade I	Blank(s)	1	Blank(s)	Blank(s)	Blank(s)	Blank(s)	p1	c0	c0	Blank(s)	Blank(s)	Blank(s)	30	Beam radiation	No/Unknown	Blank(s)	Blank(s)	Blank(s)	Blank(s)	8502/3: Secretory carcinoma of breast	Alive	Alive or dead of other cause	34	Alive
21817462	67 years	Male	White	Married (including common law)	Right - origin of primary	Blank(s)	Poorly differentiated; Grade III	Blank(s)	Blank(s)	Blank(s)	Blank(s)	Blank(s)	Blank(s)	Blank(s)	Blank(s)	Blank(s)	Blank(s)	Blank(s)	Blank(s)	42	None/Unknown	No/Unknown	Blank(s)	Blank(s)	Blank(s)	Blank(s)	8070/3: Squamous cell carcinoma, NOS	Miscellaneous Malignant Cancer	Dead (attributable to this cancer dx)	5	Dead
21818533	45 years	Male	White	Single (never married)	Left - origin of primary	Blank(s)	Poorly differentiated; Grade III	Blank(s)	Blank(s)	Blank(s)	Blank(s)	Blank(s)	Blank(s)	Blank(s)	Blank(s)	Blank(s)	Blank(s)	Blank(s)	Blank(s)	20	Beam radiation	No/Unknown	Blank(s)	Blank(s)	Blank(s)	Blank(s)	8140/3: Adenocarcinoma, NOS	Salivary Gland	Dead (attributable to this cancer dx)	17	Dead
21824475	78 years	Male	White	Married (including common law)	Right - origin of primary	Blank(s)	Unknown	Blank(s)	Blank(s)	III	Blank(s)	Blank(s)	Blank(s)	Blank(s)	Blank(s)	Blank(s)	T3	N0	M0	30	Beam radiation	No/Unknown	16	400	0	0	8200/3: Adenoid cystic carcinoma	Diseases of Heart	Alive or dead of other cause	79	Dead
21827813	35 years	Female	Black	Single (never married)	Right - origin of primary	Blank(s)	Unknown	Blank(s)	Blank(s)	Blank(s)	Blank(s)	Blank(s)	Blank(s)	Blank(s)	Blank(s)	Blank(s)	Blank(s)	Blank(s)	Blank(s)	0	None/Unknown	No/Unknown	Blank(s)	Blank(s)	Blank(s)	Blank(s)	8430/3: Mucoepidermoid carcinoma	Alive	Alive or dead of other cause	215	Alive
21833345	73 years	Female	White	Divorced	Right - origin of primary	Blank(s)	Unknown	Blank(s)	Blank(s)	Blank(s)	Blank(s)	Blank(s)	Blank(s)	Blank(s)	Blank(s)	Blank(s)	Blank(s)	Blank(s)	Blank(s)	40	Beam radiation	No/Unknown	Blank(s)	Blank(s)	Blank(s)	Blank(s)	8200/3: Adenoid cystic carcinoma	Gum and Other Mouth	Dead (attributable to this cancer dx)	178	Dead
21845386	80 years	Female	Black	Divorced	Right - origin of primary	Blank(s)	Unknown	Blank(s)	Blank(s)	Blank(s)	Blank(s)	Blank(s)	Blank(s)	Blank(s)	Blank(s)	Blank(s)	Blank(s)	Blank(s)	Blank(s)	0	None/Unknown	No/Unknown	Blank(s)	Blank(s)	Blank(s)	Blank(s)	8070/3: Squamous cell carcinoma, NOS	Gum and Other Mouth	Dead (attributable to this cancer dx)	98	Dead
21845548	70 years	Male	White	Married (including common law)	Left - origin of primary	Blank(s)	Moderately differentiated; Grade II	Blank(s)	Blank(s)	Blank(s)	Blank(s)	Blank(s)	Blank(s)	Blank(s)	Blank(s)	Blank(s)	Blank(s)	Blank(s)	Blank(s)	30	Beam radiation	No/Unknown	Blank(s)	Blank(s)	Blank(s)	Blank(s)	8071/3: Squamous cell carcinoma, keratinizing, NOS	Miscellaneous Malignant Cancer	Dead (attributable to this cancer dx)	18	Dead
21853373	52 years	Male	White	Married (including common law)	Right - origin of primary	Blank(s)	Unknown	Blank(s)	Blank(s)	Blank(s)	Blank(s)	Blank(s)	Blank(s)	Blank(s)	Blank(s)	Blank(s)	Blank(s)	Blank(s)	Blank(s)	27	None/Unknown	Yes	Blank(s)	Blank(s)	Blank(s)	Blank(s)	8200/3: Adenoid cystic carcinoma	Salivary Gland	Dead (attributable to this cancer dx)	8	Dead
21853590	33 years	Female	Black	Divorced	Left - origin of primary	Blank(s)	Well differentiated; Grade I	Blank(s)	Blank(s)	Blank(s)	Blank(s)	Blank(s)	Blank(s)	Blank(s)	Blank(s)	Blank(s)	Blank(s)	Blank(s)	Blank(s)	27	None/Unknown	No/Unknown	Blank(s)	Blank(s)	Blank(s)	Blank(s)	8430/3: Mucoepidermoid carcinoma	Alive	Alive or dead of other cause	202	Alive
21861267	40 years	Female	Black	Single (never married)	Right - origin of primary	Blank(s)	Moderately differentiated; Grade II	Blank(s)	Blank(s)	Blank(s)	Blank(s)	Blank(s)	Blank(s)	Blank(s)	Blank(s)	Blank(s)	Blank(s)	Blank(s)	Blank(s)	50	Beam radiation	No/Unknown	Blank(s)	Blank(s)	Blank(s)	Blank(s)	8200/3: Adenoid cystic carcinoma	Alive	Alive or dead of other cause	194	Alive
21863448	79 years	Female	White	Married (including common law)	Left - origin of primary	Blank(s)	Moderately differentiated; Grade II	Blank(s)	Blank(s)	Blank(s)	Blank(s)	Blank(s)	Blank(s)	Blank(s)	Blank(s)	Blank(s)	Blank(s)	Blank(s)	Blank(s)	27	None/Unknown	No/Unknown	Blank(s)	Blank(s)	Blank(s)	Blank(s)	8147/3: Basal cell adenocarcinoma	Alive	Alive or dead of other cause	196	Alive
21870160	29 years	Male	Black	Single (never married)	Right - origin of primary	Blank(s)	Unknown	Blank(s)	Blank(s)	Blank(s)	Blank(s)	Blank(s)	Blank(s)	Blank(s)	Blank(s)	Blank(s)	Blank(s)	Blank(s)	Blank(s)	20	None/Unknown	No/Unknown	Blank(s)	Blank(s)	Blank(s)	Blank(s)	8200/3: Adenoid cystic carcinoma	Accidents and Adverse Effects	Alive or dead of other cause	190	Dead
21870345	53 years	Male	White	Married (including common law)	Right - origin of primary	Blank(s)	Unknown	Blank(s)	Blank(s)	III	Blank(s)	Blank(s)	Blank(s)	Blank(s)	Blank(s)	Blank(s)	T3	N0	M0	27	None/Unknown	No/Unknown	999	400	0	0	8941/3: Carcinoma in pleomorphic adenoma	Lung and Bronchus	Alive or dead of other cause	187	Dead
21881857	87 years	Female	White	Widowed	Right - origin of primary	Blank(s)	Undifferentiated; anaplastic; Grade IV	Blank(s)	Blank(s)	III	Blank(s)	Blank(s)	Blank(s)	Blank(s)	Blank(s)	Blank(s)	T3	N0	M0	27	None/Unknown	No/Unknown	45	400	0	0	8430/3: Mucoepidermoid carcinoma	Diseases of Heart	Alive or dead of other cause	17	Dead
21886109	18 years	Female	Asian or Pacific Islander	Single (never married)	Left - origin of primary	Blank(s)	Moderately differentiated; Grade II	Blank(s)	Blank(s)	I	Blank(s)	Blank(s)	Blank(s)	Blank(s)	Blank(s)	Blank(s)	T1	N0	M0	20	Beam radiation	Yes	14	100	0	0	8430/3: Mucoepidermoid carcinoma	Alive	Alive or dead of other cause	184	Alive
21893441	82 years	Female	White	Widowed	Left - origin of primary	Blank(s)	Moderately differentiated; Grade II	Blank(s)	Blank(s)	I	Blank(s)	Blank(s)	Blank(s)	Blank(s)	Blank(s)	Blank(s)	T1	N0	M0	27	Beam radiation	No/Unknown	20	100	0	0	8070/3: Squamous cell carcinoma, NOS	Diseases of Heart	Alive or dead of other cause	84	Dead
21899572	46 years	Male	Black	Married (including common law)	Left - origin of primary	Blank(s)	Well differentiated; Grade I	Blank(s)	Blank(s)	II	Blank(s)	Blank(s)	Blank(s)	Blank(s)	Blank(s)	Blank(s)	T2	N0	M0	40	None/Unknown	No/Unknown	25	100	0	0	8430/3: Mucoepidermoid carcinoma	Alive	Alive or dead of other cause	183	Alive
21900224	48 years	Female	White	Married (including common law)	Left - origin of primary	Blank(s)	Poorly differentiated; Grade III	Blank(s)	Blank(s)	IVC	Blank(s)	Blank(s)	Blank(s)	Blank(s)	Blank(s)	Blank(s)	T3	N2b	M1	20	None/Unknown	No/Unknown	999	400	200	40	8941/3: Carcinoma in pleomorphic adenoma	Salivary Gland	Dead (attributable to this cancer dx)	15	Dead
21905628	23 years	Female	White	Single (never married)	Right - origin of primary	Blank(s)	Well differentiated; Grade I	Blank(s)	Blank(s)	NA	Blank(s)	Blank(s)	Blank(s)	Blank(s)	Blank(s)	Blank(s)	NA	NA	NA	20	None/Unknown	No/Unknown	999	100	0	0	8811/3: Fibromyxosarcoma	Alive	Alive or dead of other cause	176	Alive
21906775	47 years	Female	Black	Divorced	Right - origin of primary	Blank(s)	Unknown	Blank(s)	Blank(s)	IVA	Blank(s)	Blank(s)	Blank(s)	Blank(s)	Blank(s)	Blank(s)	T4a	N1	M0	0	Beam radiation	Yes	46	500	100	0	8070/3: Squamous cell carcinoma, NOS	Miscellaneous Malignant Cancer	Dead (attributable to this cancer dx)	5	Dead
21916178	62 years	Female	Black	Widowed	Right - origin of primary	Blank(s)	Unknown	Blank(s)	Blank(s)	II	Blank(s)	Blank(s)	Blank(s)	Blank(s)	Blank(s)	Blank(s)	T2	N0	M0	20	None/Unknown	No/Unknown	40	300	0	0	8140/3: Adenocarcinoma, NOS	Alive	Alive or dead of other cause	164	Alive
21918310	72 years	Male	White	Married (including common law)	Right - origin of primary	Blank(s)	Undifferentiated; anaplastic; Grade IV	Blank(s)	Blank(s)	IVA	Blank(s)	Blank(s)	Blank(s)	Blank(s)	Blank(s)	Blank(s)	T3	N2b	M0	20	Beam radiation	Yes	45	400	210	0	8200/3: Adenoid cystic carcinoma	Salivary Gland	Dead (attributable to this cancer dx)	12	Dead
21923375	43 years	Male	Black	Married (including common law)	Left - origin of primary	Blank(s)	Poorly differentiated; Grade III	Blank(s)	Blank(s)	IVA	Blank(s)	Blank(s)	Blank(s)	Blank(s)	Blank(s)	Blank(s)	T3	N2b	M0	27	None/Unknown	Yes	50	400	290	0	8050/3: Papillary carcinoma, NOS	State DC not available or state DC available but no COD	Dead (missing/unknown COD)	29	Dead
21928206	85 years	Male	Black	Married (including common law)	Left - origin of primary	Blank(s)	Unknown	Blank(s)	Blank(s)	III	Blank(s)	Blank(s)	Blank(s)	Blank(s)	Blank(s)	Blank(s)	T3	N1	M0	42	Beam radiation	No/Unknown	35	400	100	0	8430/3: Mucoepidermoid carcinoma	Other Oral Cavity and Pharynx	Dead (attributable to this cancer dx)	23	Dead
21939646	23 years	Female	Black	Single (never married)	Right - origin of primary	Blank(s)	Moderately differentiated; Grade II	Blank(s)	Blank(s)	II	Blank(s)	Blank(s)	Blank(s)	Blank(s)	Blank(s)	Blank(s)	T2	N0	M0	20	None/Unknown	No/Unknown	25	100	0	0	8430/3: Mucoepidermoid carcinoma	Alive	Alive or dead of other cause	153	Alive
21942017	44 years	Female	Asian or Pacific Islander	Married (including common law)	Right - origin of primary	Blank(s)	Well differentiated; Grade I	Blank(s)	Blank(s)	III	Blank(s)	Blank(s)	Blank(s)	Blank(s)	Blank(s)	Blank(s)	T2	N1	M0	50	None/Unknown	No/Unknown	30	100	100	0	8071/3: Squamous cell carcinoma, keratinizing, NOS	Alive	Alive or dead of other cause	76	Alive
21956862	79 years	Female	Black	Married (including common law)	Right - origin of primary	Blank(s)	Unknown	Blank(s)	Blank(s)	III	Blank(s)	Blank(s)	Blank(s)	Blank(s)	Blank(s)	Blank(s)	T3	N0	M0	0	Beam radiation	No/Unknown	53	100	0	0	8941/3: Carcinoma in pleomorphic adenoma	Other Oral Cavity and Pharynx	Dead (attributable to this cancer dx)	60	Dead
21958397	44 years	Male	White	Married (including common law)	Left - origin of primary	Blank(s)	Poorly differentiated; Grade III	Blank(s)	Blank(s)	IVB	Blank(s)	Blank(s)	Blank(s)	Blank(s)	Blank(s)	Blank(s)	T4b	N0	M0	40	Beam radiation	No/Unknown	40	520	0	0	8941/3: Carcinoma in pleomorphic adenoma	Alive	Alive or dead of other cause	152	Alive
21959749	82 years	Male	White	Married (including common law)	Right - origin of primary	Blank(s)	Unknown	Blank(s)	Blank(s)	III	Blank(s)	Blank(s)	Blank(s)	Blank(s)	Blank(s)	Blank(s)	T3	N0	M0	0	Beam radiation	Yes	45	400	0	0	8430/3: Mucoepidermoid carcinoma	Salivary Gland	Dead (attributable to this cancer dx)	7	Dead
21967639	57 years	Female	White	Married (including common law)	Left - origin of primary	Blank(s)	Unknown	Blank(s)	Blank(s)	III	Blank(s)	Blank(s)	Blank(s)	Blank(s)	Blank(s)	Blank(s)	T2	N1	M0	41	Beam radiation	Yes	26	300	100	0	8070/3: Squamous cell carcinoma, NOS	Alive	Alive or dead of other cause	139	Alive
21969206	55 years	Female	Black	Divorced	Left - origin of primary	Blank(s)	Unknown	Blank(s)	Blank(s)	IVA	Blank(s)	Blank(s)	Blank(s)	Blank(s)	Blank(s)	Blank(s)	T3	N2b	M0	40	Beam radiation	Yes	50	400	200	0	8070/3: Squamous cell carcinoma, NOS	Salivary Gland	Dead (attributable to this cancer dx)	28	Dead
21969571	100+ years	Female	Black	Widowed	Right - origin of primary	Blank(s)	Poorly differentiated; Grade III	Blank(s)	Blank(s)	II	Blank(s)	Blank(s)	Blank(s)	Blank(s)	Blank(s)	Blank(s)	T2	N0	M0	0	None/Unknown	No/Unknown	37	100	0	0	8070/3: Squamous cell carcinoma, NOS	Other Cause of Death	Alive or dead of other cause	1	Dead
21970304	71 years	Female	Black	Widowed	Right - origin of primary	Blank(s)	Undifferentiated; anaplastic; Grade IV	Blank(s)	Blank(s)	III	Blank(s)	Blank(s)	Blank(s)	Blank(s)	Blank(s)	Blank(s)	T2	N1	M0	20	Beam radiation	No/Unknown	30	300	100	0	8430/3: Mucoepidermoid carcinoma	Alive	Alive or dead of other cause	154	Alive
21981019	52 years	Male	Black	Married (including common law)	Right - origin of primary	Blank(s)	Poorly differentiated; Grade III	Blank(s)	Blank(s)	IVA	Blank(s)	Blank(s)	Blank(s)	Blank(s)	Blank(s)	Blank(s)	T4a	N1	M0	0	Beam radiation	Yes	77	500	100	0	8246/3: Neuroendocrine carcinoma, NOS	Miscellaneous Malignant Cancer	Dead (attributable to this cancer dx)	17	Dead
21992337	59 years	Male	White	Married (including common law)	Left - origin of primary	Blank(s)	Unknown	Blank(s)	Blank(s)	IVA	Blank(s)	Blank(s)	Blank(s)	Blank(s)	Blank(s)	Blank(s)	T2	N2a	M0	0	Beam radiation	Yes	25	100	100	0	8070/3: Squamous cell carcinoma, NOS	Alive	Alive or dead of other cause	129	Alive
22005133	50 years	Male	White	Married (including common law)	Left - origin of primary	Blank(s)	Unknown	Blank(s)	Blank(s)	IVB	Blank(s)	Blank(s)	Blank(s)	Blank(s)	Blank(s)	Blank(s)	T4b	N0	M0	20	Beam radiation	No/Unknown	999	520	0	0	8200/3: Adenoid cystic carcinoma	Alive	Alive or dead of other cause	122	Alive
22006883	69 years	Female	White	Married (including common law)	Left - origin of primary	Blank(s)	Moderately differentiated; Grade II	Blank(s)	Blank(s)	IVA	Blank(s)	Blank(s)	Blank(s)	Blank(s)	Blank(s)	Blank(s)	T4a	N0	M0	27	Beam radiation	No/Unknown	24	500	0	0	8200/3: Adenoid cystic carcinoma	Salivary Gland	Dead (attributable to this cancer dx)	56	Dead
22011737	48 years	Male	Black	Married (including common law)	Left - origin of primary	Blank(s)	Unknown	Blank(s)	Blank(s)	IVB	Blank(s)	Blank(s)	Blank(s)	Blank(s)	Blank(s)	Blank(s)	T4b	N0	M0	0	Beam radiation	Yes	37	800	0	0	8070/3: Squamous cell carcinoma, NOS	Other Infectious and Parasitic Diseases including HIV	Dead (attributable to this cancer dx)	11	Dead
22015889	57 years	Female	White	Married (including common law)	Left - origin of primary	Blank(s)	Well differentiated; Grade I	Blank(s)	Blank(s)	I	Blank(s)	Blank(s)	Blank(s)	Blank(s)	Blank(s)	Blank(s)	T1	N0	M0	27	None/Unknown	No/Unknown	10	100	0	0	8480/3: Mucinous adenocarcinoma	Other Cause of Death	Alive or dead of other cause	54	Dead
22020070	50 years	Male	Black	Married (including common law)	Left - origin of primary	Blank(s)	Poorly differentiated; Grade III	Blank(s)	Blank(s)	IVA	Blank(s)	Blank(s)	Blank(s)	Blank(s)	Blank(s)	Blank(s)	T3	N2c	M0	0	Recommended, unknown if administered	Yes	43	300	400	0	8070/3: Squamous cell carcinoma, NOS	Salivary Gland	Dead (attributable to this cancer dx)	22	Dead
22020768	38 years	Female	White	Single (never married)	Right - origin of primary	Blank(s)	Well differentiated; Grade I	Blank(s)	Blank(s)	I	Blank(s)	Blank(s)	Blank(s)	Blank(s)	Blank(s)	Blank(s)	T1	N0	M0	20	None/Unknown	No/Unknown	10	100	0	0	8430/3: Mucoepidermoid carcinoma	Alive	Alive or dead of other cause	102	Alive
22021252	66 years	Female	Black	Married (including common law)	Right - origin of primary	Blank(s)	Moderately differentiated; Grade II	Blank(s)	Blank(s)	I	Blank(s)	Blank(s)	Blank(s)	Blank(s)	Blank(s)	Blank(s)	T1	N0	M0	20	None/Unknown	No/Unknown	16	100	0	0	8430/3: Mucoepidermoid carcinoma	Alive	Alive or dead of other cause	112	Alive
22038559	57 years	Female	Black	Divorced	Right - origin of primary	Blank(s)	Moderately differentiated; Grade II	Blank(s)	Blank(s)	III	Blank(s)	Blank(s)	Blank(s)	Blank(s)	Blank(s)	Blank(s)	T3	N0	M0	34	Beam radiation	No/Unknown	16	400	0	0	8430/3: Mucoepidermoid carcinoma	Alive	Alive or dead of other cause	53	Alive
22046640	46 years	Male	Black	Unknown	Paired site, but no information concerning laterality	Blank(s)	Unknown	Blank(s)	Blank(s)	UNK Stage	Blank(s)	Blank(s)	Blank(s)	Blank(s)	Blank(s)	Blank(s)	TX	NX	MX	99	None/Unknown	No/Unknown	999	999	999	99	8000/3: Neoplasm, malignant	Salivary Gland	Dead (attributable to this cancer dx)	Unknown	Dead
22046968	53 years	Female	Asian or Pacific Islander	Married (including common law)	Left - origin of primary	Blank(s)	Unknown	Blank(s)	Blank(s)	IVNOS	Blank(s)	Blank(s)	Blank(s)	Blank(s)	Blank(s)	Blank(s)	T3	N2NOS	MX	0	None/Unknown	Yes	60	300	600	99	8070/3: Squamous cell carcinoma, NOS	Miscellaneous Malignant Cancer	Dead (attributable to this cancer dx)	18	Dead
22052510	59 years	Male	White	Married (including common law)	Right - origin of primary	Blank(s)	Unknown	Blank(s)	Blank(s)	IVA	Blank(s)	Blank(s)	Blank(s)	Blank(s)	Blank(s)	Blank(s)	T3	N2b	M0	27	Beam radiation	No/Unknown	29	400	220	0	8200/3: Adenoid cystic carcinoma	Miscellaneous Malignant Cancer	Dead (attributable to this cancer dx)	26	Dead
22057450	49 years	Male	Black	Married (including common law)	Left - origin of primary	Blank(s)	Poorly differentiated; Grade III	Blank(s)	Blank(s)	III	Blank(s)	Blank(s)	Blank(s)	Blank(s)	Blank(s)	Blank(s)	T3	N1	M0	42	Beam radiation	No/Unknown	42	400	100	0	8290/3: Oxyphilic adenocarcinoma	Salivary Gland	Dead (attributable to this cancer dx)	92	Dead
22069311	46 years	Female	White	Single (never married)	Right - origin of primary	Blank(s)	Undifferentiated; anaplastic; Grade IV	Blank(s)	Blank(s)	IVC	Blank(s)	Blank(s)	Blank(s)	Blank(s)	Blank(s)	Blank(s)	T2	N2b	M1	0	Beam radiation	Yes	36	300	220	40	8200/3: Adenoid cystic carcinoma	Salivary Gland	Dead (attributable to this cancer dx)	2	Dead
22072968	73 years	Female	White	Married (including common law)	Right - origin of primary	Blank(s)	Moderately differentiated; Grade II	Blank(s)	Blank(s)	I	Blank(s)	Blank(s)	Blank(s)	Blank(s)	Blank(s)	Blank(s)	T1	N0	M0	40	Beam radiation	No/Unknown	20	310	0	0	8430/3: Mucoepidermoid carcinoma	Alive	Alive or dead of other cause	91	Alive
22073651	85 years	Male	White	Married (including common law)	Right - origin of primary	Blank(s)	Moderately differentiated; Grade II	Blank(s)	Blank(s)	I	Blank(s)	Blank(s)	Blank(s)	Blank(s)	Blank(s)	Blank(s)	T1	N0	M0	27	None/Unknown	No/Unknown	14	100	0	0	8430/3: Mucoepidermoid carcinoma	Other Cause of Death	Alive or dead of other cause	39	Dead
22083803	59 years	Male	Black	Married (including common law)	Left - origin of primary	Blank(s)	Unknown	Blank(s)	Blank(s)	II	Blank(s)	Blank(s)	Blank(s)	Blank(s)	Blank(s)	Blank(s)	T2	N0	M0	40	None/Unknown	No/Unknown	28	100	0	0	8941/3: Carcinoma in pleomorphic adenoma	Pancreas	Alive or dead of other cause	58	Dead
22093036	27 years	Male	White	Married (including common law)	Left - origin of primary	Blank(s)	Unknown	Blank(s)	Blank(s)	II	Blank(s)	Blank(s)	Blank(s)	Blank(s)	Blank(s)	Blank(s)	T2	N0	M0	27	Beam radiation	No/Unknown	994	100	0	0	8200/3: Adenoid cystic carcinoma	Alive	Alive or dead of other cause	81	Alive
22094398	68 years	Female	Black	Widowed	Right - origin of primary	Blank(s)	Undifferentiated; anaplastic; Grade IV	Blank(s)	2	Blank(s)	Blank(s)	Blank(s)	Blank(s)	p2	c0	c0	Blank(s)	Blank(s)	Blank(s)	40	Beam radiation	No/Unknown	Blank(s)	Blank(s)	Blank(s)	Blank(s)	8562/3: Epithelial-myoepithelial carcinoma	Alive	Alive or dead of other cause	43	Alive
22104853	66 years	Male	Black	Married (including common law)	Right - origin of primary	Blank(s)	Unknown	Blank(s)	Blank(s)	IVA	Blank(s)	Blank(s)	Blank(s)	Blank(s)	Blank(s)	Blank(s)	T3	N2b	M0	0	Beam radiation	Yes	70	400	210	0	8140/3: Adenocarcinoma, NOS	Salivary Gland	Dead (attributable to this cancer dx)	6	Dead
22107063	39 years	Female	Black	Married (including common law)	Left - origin of primary	Blank(s)	Moderately differentiated; Grade II	Blank(s)	Blank(s)	I	Blank(s)	Blank(s)	Blank(s)	Blank(s)	Blank(s)	Blank(s)	T1	N0	M0	40	None/Unknown	No/Unknown	12	100	0	0	8430/3: Mucoepidermoid carcinoma	Alive	Alive or dead of other cause	75	Alive
22108637	75 years	Female	Black	Unknown	Left - origin of primary	Blank(s)	Unknown	Blank(s)	Blank(s)	UNK Stage	Blank(s)	Blank(s)	Blank(s)	Blank(s)	Blank(s)	Blank(s)	TX	N0	M0	20	None/Unknown	No/Unknown	999	300	0	0	8562/3: Epithelial-myoepithelial carcinoma	Salivary Gland	Dead (attributable to this cancer dx)	90	Dead
22116853	54 years	Male	Black	Single (never married)	Right - origin of primary	Blank(s)	Unknown	Blank(s)	Blank(s)	III	Blank(s)	Blank(s)	Blank(s)	Blank(s)	Blank(s)	Blank(s)	T3	N0	M0	90	Radioactive implants (includes brachytherapy) (1988+)	No/Unknown	60	400	0	0	8070/3: Squamous cell carcinoma, NOS	Miscellaneous Malignant Cancer	Dead (attributable to this cancer dx)	0	Dead
22118525	71 years	Male	White	Married (including common law)	Left - origin of primary	Blank(s)	Undifferentiated; anaplastic; Grade IV	Blank(s)	Blank(s)	II	Blank(s)	Blank(s)	Blank(s)	Blank(s)	Blank(s)	Blank(s)	T2	N0	M0	27	Beam radiation	No/Unknown	28	100	0	0	8941/3: Carcinoma in pleomorphic adenoma	Alive	Alive or dead of other cause	70	Alive
22119430	55 years	Female	Black	Single (never married)	Left - origin of primary	Blank(s)	Moderately differentiated; Grade II	Blank(s)	Blank(s)	III	Blank(s)	Blank(s)	Blank(s)	Blank(s)	Blank(s)	Blank(s)	T3	N0	M0	27	Beam radiation	No/Unknown	27	400	0	0	8430/3: Mucoepidermoid carcinoma	Other Cause of Death	Alive or dead of other cause	51	Dead
22120264	58 years	Female	White	Married (including common law)	Right - origin of primary	Blank(s)	Unknown	Blank(s)	Blank(s)	IVB	Blank(s)	Blank(s)	Blank(s)	Blank(s)	Blank(s)	Blank(s)	T4b	N1	M0	53	Beam radiation	Yes	105	800	100	0	8200/3: Adenoid cystic carcinoma	Gum and Other Mouth	Dead (attributable to this cancer dx)	42	Dead
22125593	40 years	Male	White	Married (including common law)	Right - origin of primary	Blank(s)	Undifferentiated; anaplastic; Grade IV	Blank(s)	Blank(s)	III	Blank(s)	Blank(s)	Blank(s)	Blank(s)	Blank(s)	Blank(s)	T3	N0	M0	27	Beam radiation	Yes	31	400	0	0	8200/3: Adenoid cystic carcinoma	Pneumonia and Influenza	Alive or dead of other cause	62	Dead
22146516	77 years	Female	Black	Widowed	Left - origin of primary	Blank(s)	Unknown	Blank(s)	Blank(s)	IVC	Blank(s)	Blank(s)	Blank(s)	Blank(s)	Blank(s)	Blank(s)	T3	N1	M1	0	None/Unknown	No/Unknown	34	402	120	50	8140/3: Adenocarcinoma, NOS	Salivary Gland	Dead (attributable to this cancer dx)	0	Dead
22149102	33 years	Female	White	Married (including common law)	Right - origin of primary	Blank(s)	Well differentiated; Grade I	Blank(s)	Blank(s)	II	Blank(s)	Blank(s)	Blank(s)	Blank(s)	Blank(s)	Blank(s)	T2	N0	M0	27	Beam radiation	No/Unknown	37	300	0	0	8200/3: Adenoid cystic carcinoma	Alive	Alive or dead of other cause	69	Alive
22153231	47 years	Male	Black	Single (never married)	Right - origin of primary	Blank(s)	Moderately differentiated; Grade II	Blank(s)	Blank(s)	III	Blank(s)	Blank(s)	Blank(s)	Blank(s)	Blank(s)	Blank(s)	T3	N0	M0	31	Beam radiation	No/Unknown	51	100	0	0	8140/3: Adenocarcinoma, NOS	Alive	Alive or dead of other cause	64	Alive
22156363	83 years	Female	Black	Widowed	Left - origin of primary	Blank(s)	Poorly differentiated; Grade III	Blank(s)	Blank(s)	IVA	Blank(s)	Blank(s)	Blank(s)	Blank(s)	Blank(s)	Blank(s)	T3	N2b	M0	30	Beam radiation	Yes	19	400	220	0	8500/3: Infiltrating duct carcinoma, NOS	Alive	Alive or dead of other cause	59	Alive
22156559	60 years	Female	Black	Divorced	Right - origin of primary	Blank(s)	Moderately differentiated; Grade II	Blank(s)	Blank(s)	IVB	Blank(s)	Blank(s)	Blank(s)	Blank(s)	Blank(s)	Blank(s)	T4b	N0	M0	42	Recommended, unknown if administered	No/Unknown	41	800	0	0	8430/3: Mucoepidermoid carcinoma	Alive	Alive or dead of other cause	53	Alive
22156565	65 years	Male	White	Married (including common law)	Right - origin of primary	Blank(s)	Well differentiated; Grade I	Blank(s)	Blank(s)	I	Blank(s)	Blank(s)	Blank(s)	Blank(s)	Blank(s)	Blank(s)	T1	N0	M0	27	None/Unknown	No/Unknown	7	305	0	0	8430/3: Mucoepidermoid carcinoma	Alive	Alive or dead of other cause	52	Alive
22164324	38 years	Female	White	Married (including common law)	Left - origin of primary	Blank(s)	Moderately differentiated; Grade II	Blank(s)	Blank(s)	I	Blank(s)	Blank(s)	Blank(s)	Blank(s)	Blank(s)	Blank(s)	T1	N0	M0	27	Beam radiation	No/Unknown	19	100	0	0	8430/3: Mucoepidermoid carcinoma	Alive	Alive or dead of other cause	54	Alive
22188679	65 years	Female	Black	Married (including common law)	Left - origin of primary	Blank(s)	Poorly differentiated; Grade III	Blank(s)	3	Blank(s)	Blank(s)	Blank(s)	Blank(s)	p3	p0	c0	Blank(s)	Blank(s)	Blank(s)	27	Beam radiation	No/Unknown	Blank(s)	Blank(s)	Blank(s)	Blank(s)	8430/3: Mucoepidermoid carcinoma	Alive	Alive or dead of other cause	41	Alive
22191335	86 years	Male	White	Married (including common law)	Right - origin of primary	Blank(s)	Poorly differentiated; Grade III	Blank(s)	1	Blank(s)	Blank(s)	Blank(s)	Blank(s)	p1	c0	c0	Blank(s)	Blank(s)	Blank(s)	27	Beam radiation	No/Unknown	Blank(s)	Blank(s)	Blank(s)	Blank(s)	8010/3: Carcinoma, NOS	Alive	Alive or dead of other cause	40	Alive
22202787	52 years	Male	Asian or Pacific Islander	Single (never married)	Right - origin of primary	Blank(s)	Well differentiated; Grade I	Blank(s)	2	Blank(s)	Blank(s)	Blank(s)	Blank(s)	c2	c0	c0	Blank(s)	Blank(s)	Blank(s)	0	None/Unknown	No/Unknown	Blank(s)	Blank(s)	Blank(s)	Blank(s)	8430/3: Mucoepidermoid carcinoma	Alive	Alive or dead of other cause	0	Alive
22203337	91 years	Male	White	Married (including common law)	Right - origin of primary	Blank(s)	Moderately differentiated; Grade II	Blank(s)	3	Blank(s)	Blank(s)	Blank(s)	Blank(s)	p3	p1	c0	Blank(s)	Blank(s)	Blank(s)	26	Beam radiation	No/Unknown	Blank(s)	Blank(s)	Blank(s)	Blank(s)	8071/3: Squamous cell carcinoma, keratinizing, NOS	Alive	Alive or dead of other cause	40	Alive
22204036	81 years	Male	Black	Married (including common law)	Left - origin of primary	Blank(s)	Poorly differentiated; Grade III	Blank(s)	1	Blank(s)	Blank(s)	Blank(s)	Blank(s)	p1	p0	c0	Blank(s)	Blank(s)	Blank(s)	30	Beam radiation	No/Unknown	Blank(s)	Blank(s)	Blank(s)	Blank(s)	8430/3: Mucoepidermoid carcinoma	Alive	Alive or dead of other cause	37	Alive
22221343	46 years	Male	Asian or Pacific Islander	Married (including common law)	Right - origin of primary	Blank(s)	Unknown	Blank(s)	99	Blank(s)	Blank(s)	Blank(s)	Blank(s)	cX	p0	c0	Blank(s)	Blank(s)	Blank(s)	27	None/Unknown	No/Unknown	Blank(s)	Blank(s)	Blank(s)	Blank(s)	8010/3: Carcinoma, NOS	Alive	Alive or dead of other cause	36	Alive
22223985	43 years	Male	Black	Married (including common law)	Left - origin of primary	Blank(s)	Poorly differentiated; Grade III	Blank(s)	99	Blank(s)	Blank(s)	Blank(s)	Blank(s)	p3	cX	c0	Blank(s)	Blank(s)	Blank(s)	50	Beam radiation	No/Unknown	Blank(s)	Blank(s)	Blank(s)	Blank(s)	8982/3: Malignant myoepithelioma	Alive	Alive or dead of other cause	7	Alive
22227644	55 years	Male	Black	Divorced	Left - origin of primary	Blank(s)	Unknown	Blank(s)	4B	Blank(s)	Blank(s)	Blank(s)	Blank(s)	c4B	c2B	c0	Blank(s)	Blank(s)	Blank(s)	0	Beam radiation	Yes	Blank(s)	Blank(s)	Blank(s)	Blank(s)	8070/3: Squamous cell carcinoma, NOS	Alive	Alive or dead of other cause	28	Alive
22240733	26 years	Male	Black	Single (never married)	Right - origin of primary	Blank(s)	Unknown	Blank(s)	99	Blank(s)	Blank(s)	Blank(s)	Blank(s)	cX	c0	c0	Blank(s)	Blank(s)	Blank(s)	27	Beam radiation	No/Unknown	Blank(s)	Blank(s)	Blank(s)	Blank(s)	8200/3: Adenoid cystic carcinoma	Alive	Alive or dead of other cause	25	Alive
22240919	57 years	Male	Black	Married (including common law)	Left - origin of primary	Blank(s)	Moderately differentiated; Grade II	Blank(s)	2	Blank(s)	Blank(s)	Blank(s)	Blank(s)	p2	c0	c0	Blank(s)	Blank(s)	Blank(s)	30	Beam radiation	No/Unknown	Blank(s)	Blank(s)	Blank(s)	Blank(s)	8200/3: Adenoid cystic carcinoma	Alive	Alive or dead of other cause	27	Alive
22253163	44 years	Male	White	Single (never married)	Left - origin of primary	Blank(s)	Well differentiated; Grade I	Blank(s)	99	Blank(s)	Blank(s)	Blank(s)	Blank(s)	p2	pX	c0	Blank(s)	Blank(s)	Blank(s)	20	None/Unknown	No/Unknown	Blank(s)	Blank(s)	Blank(s)	Blank(s)	8941/3: Carcinoma in pleomorphic adenoma	Alive	Alive or dead of other cause	27	Alive
22307673	72 years	Female	White	Widowed	Right - origin of primary	Blank(s)	Unknown	Blank(s)	Blank(s)	UNK Stage	Blank(s)	Blank(s)	Blank(s)	Blank(s)	Blank(s)	Blank(s)	T2	NX	M0	40	None/Unknown	No/Unknown	994	310	999	0	8200/3: Adenoid cystic carcinoma	Alive	Alive or dead of other cause	43	Alive
23872609	53 years	Male	American Indian/Alaska Native	Unknown	Left - origin of primary	Blank(s)	Moderately differentiated; Grade II	Blank(s)	Blank(s)	IVA	Blank(s)	Blank(s)	Blank(s)	Blank(s)	Blank(s)	Blank(s)	T3	N2b	M0	41	None/Unknown	No/Unknown	999	400	290	0	8071/3: Squamous cell carcinoma, keratinizing, NOS	Pancreas	Alive or dead of other cause	2	Dead
23873063	53 years	Female	American Indian/Alaska Native	Unknown	Left - origin of primary	Blank(s)	Undifferentiated; anaplastic; Grade IV	Blank(s)	Blank(s)	I	Blank(s)	Blank(s)	Blank(s)	Blank(s)	Blank(s)	Blank(s)	T1	N0	M0	34	Beam radiation	No/Unknown	5	100	0	0	8430/3: Mucoepidermoid carcinoma	Alive	Alive or dead of other cause	127	Alive
23875448	53 years	Female	American Indian/Alaska Native	Married (including common law)	Right - origin of primary	Blank(s)	Unknown	Blank(s)	Blank(s)	II	Blank(s)	Blank(s)	Blank(s)	Blank(s)	Blank(s)	Blank(s)	T2	N0	M0	20	Beam radiation	Yes	26	100	0	0	8082/3: Lymphoepithelial carcinoma	Alive	Alive or dead of other cause	89	Alive
23878004	20 years	Female	American Indian/Alaska Native	Single (never married)	Left - origin of primary	Blank(s)	Moderately differentiated; Grade II	Blank(s)	Blank(s)	I	Blank(s)	Blank(s)	Blank(s)	Blank(s)	Blank(s)	Blank(s)	T1	N0	M0	34	None/Unknown	No/Unknown	992	100	0	0	8430/3: Mucoepidermoid carcinoma	Alive	Alive or dead of other cause	66	Alive
24066002	75 years	Female	White	Divorced	Right - origin of primary	Blank(s)	Unknown	Blank(s)	Blank(s)	II	Blank(s)	Blank(s)	Blank(s)	Blank(s)	Blank(s)	Blank(s)	T2	N0	M0	33	Beam radiation	No/Unknown	30	100	0	0	8200/3: Adenoid cystic carcinoma	Salivary Gland	Dead (attributable to this cancer dx)	51	Dead
24093223	61 years	Male	White	Married (including common law)	Right - origin of primary	Blank(s)	Poorly differentiated; Grade III	Blank(s)	Blank(s)	III	Blank(s)	Blank(s)	Blank(s)	Blank(s)	Blank(s)	Blank(s)	T2	N1	M0	27	Beam radiation	No/Unknown	40	100	100	0	8200/3: Adenoid cystic carcinoma	Salivary Gland	Dead (attributable to this cancer dx)	105	Dead
24112842	85 years	Male	White	Married (including common law)	Right - origin of primary	Blank(s)	Poorly differentiated; Grade III	Blank(s)	Blank(s)	Blank(s)	Blank(s)	Blank(s)	Blank(s)	Blank(s)	Blank(s)	Blank(s)	Blank(s)	Blank(s)	Blank(s)	31	Beam radiation	No/Unknown	Blank(s)	Blank(s)	Blank(s)	Blank(s)	8010/3: Carcinoma, NOS	Miscellaneous Malignant Cancer	Dead (attributable to this cancer dx)	37	Dead
24113515	64 years	Female	White	Married (including common law)	Left - origin of primary	Blank(s)	Undifferentiated; anaplastic; Grade IV	Blank(s)	Blank(s)	Blank(s)	Blank(s)	Blank(s)	Blank(s)	Blank(s)	Blank(s)	Blank(s)	Blank(s)	Blank(s)	Blank(s)	27	Beam radiation	No/Unknown	Blank(s)	Blank(s)	Blank(s)	Blank(s)	8200/3: Adenoid cystic carcinoma	Alive	Alive or dead of other cause	239	Alive
24118031	72 years	Female	Asian or Pacific Islander	Married (including common law)	Left - origin of primary	Blank(s)	Unknown	Blank(s)	Blank(s)	UNK Stage	Blank(s)	Blank(s)	Blank(s)	Blank(s)	Blank(s)	Blank(s)	TX	N0	M0	27	None/Unknown	No/Unknown	999	100	0	0	8082/3: Lymphoepithelial carcinoma	Pancreas	Alive or dead of other cause	88	Dead
24118642	39 years	Male	White	Single (never married)	Only one side - side unspecified	Blank(s)	Moderately differentiated; Grade II	Blank(s)	Blank(s)	UNK Stage	Blank(s)	Blank(s)	Blank(s)	Blank(s)	Blank(s)	Blank(s)	TX	NX	M0	40	None/Unknown	No/Unknown	999	100	999	0	8430/3: Mucoepidermoid carcinoma	Alive	Alive or dead of other cause	116	Alive
24124324	94 years	Male	White	Married (including common law)	Right - origin of primary	Blank(s)	Well differentiated; Grade I	Blank(s)	Blank(s)	IVA	Blank(s)	Blank(s)	Blank(s)	Blank(s)	Blank(s)	Blank(s)	T2	N2a	M0	0	Beam radiation	No/Unknown	30	100	110	0	8070/3: Squamous cell carcinoma, NOS	Oropharynx	Dead (attributable to this cancer dx)	5	Dead
24125211	23 years	Female	White	Single (never married)	Right - origin of primary	Blank(s)	Poorly differentiated; Grade III	Blank(s)	Blank(s)	Blank(s)	Blank(s)	Blank(s)	Blank(s)	Blank(s)	Blank(s)	Blank(s)	Blank(s)	Blank(s)	Blank(s)	31	None/Unknown	No/Unknown	Blank(s)	Blank(s)	Blank(s)	Blank(s)	8430/3: Mucoepidermoid carcinoma	Alive	Alive or dead of other cause	226	Alive
24127112	30 years	Female	Asian or Pacific Islander	Married (including common law)	Left - origin of primary	Blank(s)	Moderately differentiated; Grade II	Blank(s)	Blank(s)	Blank(s)	Blank(s)	Blank(s)	Blank(s)	Blank(s)	Blank(s)	Blank(s)	Blank(s)	Blank(s)	Blank(s)	31	None/Unknown	No/Unknown	Blank(s)	Blank(s)	Blank(s)	Blank(s)	8430/3: Mucoepidermoid carcinoma	Alive	Alive or dead of other cause	211	Alive
24131024	19 years	Female	White	Separated	Left - origin of primary	Blank(s)	Poorly differentiated; Grade III	Blank(s)	Blank(s)	Blank(s)	Blank(s)	Blank(s)	Blank(s)	Blank(s)	Blank(s)	Blank(s)	Blank(s)	Blank(s)	Blank(s)	27	Beam radiation	No/Unknown	Blank(s)	Blank(s)	Blank(s)	Blank(s)	8430/3: Mucoepidermoid carcinoma	Alive	Alive or dead of other cause	230	Alive
24131610	31 years	Female	White	Single (never married)	Right - origin of primary	Blank(s)	Unknown	Blank(s)	Blank(s)	Blank(s)	Blank(s)	Blank(s)	Blank(s)	Blank(s)	Blank(s)	Blank(s)	Blank(s)	Blank(s)	Blank(s)	20	None/Unknown	No/Unknown	Blank(s)	Blank(s)	Blank(s)	Blank(s)	8200/3: Adenoid cystic carcinoma	Alive	Alive or dead of other cause	218	Alive
24132108	63 years	Male	White	Unknown	Left - origin of primary	Blank(s)	Poorly differentiated; Grade III	Blank(s)	Blank(s)	Blank(s)	Blank(s)	Blank(s)	Blank(s)	Blank(s)	Blank(s)	Blank(s)	Blank(s)	Blank(s)	Blank(s)	40	Beam radiation	No/Unknown	Blank(s)	Blank(s)	Blank(s)	Blank(s)	8140/3: Adenocarcinoma, NOS	Salivary Gland	Dead (attributable to this cancer dx)	55	Dead
24132908	47 years	Male	Black	Single (never married)	Right - origin of primary	Blank(s)	Moderately differentiated; Grade II	Blank(s)	Blank(s)	Blank(s)	Blank(s)	Blank(s)	Blank(s)	Blank(s)	Blank(s)	Blank(s)	Blank(s)	Blank(s)	Blank(s)	27	None/Unknown	No/Unknown	Blank(s)	Blank(s)	Blank(s)	Blank(s)	8430/3: Mucoepidermoid carcinoma	Alive	Alive or dead of other cause	217	Alive
24136618	69 years	Male	White	Married (including common law)	Left - origin of primary	Blank(s)	Well differentiated; Grade I	Blank(s)	Blank(s)	IVNOS	Blank(s)	Blank(s)	Blank(s)	Blank(s)	Blank(s)	Blank(s)	TX	N2a	M0	27	Beam radiation	Yes	999	100	120	0	8070/3: Squamous cell carcinoma, NOS	Non-Melanoma Skin	Dead (attributable to this cancer dx)	3	Dead
24145746	59 years	Female	White	Married (including common law)	Right - origin of primary	Blank(s)	Unknown	Blank(s)	Blank(s)	Blank(s)	Blank(s)	Blank(s)	Blank(s)	Blank(s)	Blank(s)	Blank(s)	Blank(s)	Blank(s)	Blank(s)	27	Beam radiation	No/Unknown	Blank(s)	Blank(s)	Blank(s)	Blank(s)	8200/3: Adenoid cystic carcinoma	Alive	Alive or dead of other cause	237	Alive
24147090	38 years	Male	White	Married (including common law)	Right - origin of primary	Blank(s)	Poorly differentiated; Grade III	Blank(s)	Blank(s)	Blank(s)	Blank(s)	Blank(s)	Blank(s)	Blank(s)	Blank(s)	Blank(s)	Blank(s)	Blank(s)	Blank(s)	27	Beam radiation	No/Unknown	Blank(s)	Blank(s)	Blank(s)	Blank(s)	8070/3: Squamous cell carcinoma, NOS	Alive	Alive or dead of other cause	185	Alive
24150400	62 years	Female	Asian or Pacific Islander	Married (including common law)	Right - origin of primary	Blank(s)	Unknown	Blank(s)	Blank(s)	Blank(s)	Blank(s)	Blank(s)	Blank(s)	Blank(s)	Blank(s)	Blank(s)	Blank(s)	Blank(s)	Blank(s)	0	None/Unknown	No/Unknown	Blank(s)	Blank(s)	Blank(s)	Blank(s)	8430/3: Mucoepidermoid carcinoma	Alive	Alive or dead of other cause	231	Alive
24151643	36 years	Male	White	Single (never married)	Left - origin of primary	Blank(s)	Unknown	Blank(s)	Blank(s)	I	Blank(s)	Blank(s)	Blank(s)	Blank(s)	Blank(s)	Blank(s)	T1	N0	M0	27	None/Unknown	No/Unknown	9	100	0	0	8200/3: Adenoid cystic carcinoma	Alive	Alive or dead of other cause	182	Alive
24154867	69 years	Female	Asian or Pacific Islander	Married (including common law)	Left - origin of primary	Blank(s)	Poorly differentiated; Grade III	Blank(s)	Blank(s)	Blank(s)	Blank(s)	Blank(s)	Blank(s)	Blank(s)	Blank(s)	Blank(s)	Blank(s)	Blank(s)	Blank(s)	20	Beam radiation	No/Unknown	Blank(s)	Blank(s)	Blank(s)	Blank(s)	8200/3: Adenoid cystic carcinoma	Alive	Alive or dead of other cause	13	Alive
24156156	72 years	Male	White	Single (never married)	Right - origin of primary	Blank(s)	Undifferentiated; anaplastic; Grade IV	Blank(s)	Blank(s)	Blank(s)	Blank(s)	Blank(s)	Blank(s)	Blank(s)	Blank(s)	Blank(s)	Blank(s)	Blank(s)	Blank(s)	40	Beam radiation	No/Unknown	Blank(s)	Blank(s)	Blank(s)	Blank(s)	8430/3: Mucoepidermoid carcinoma	Chronic Lymphocytic Leukemia	Alive or dead of other cause	17	Dead
24158870	65 years	Male	White	Married (including common law)	Right - origin of primary	Blank(s)	Unknown	Blank(s)	Blank(s)	Blank(s)	Blank(s)	Blank(s)	Blank(s)	Blank(s)	Blank(s)	Blank(s)	Blank(s)	Blank(s)	Blank(s)	41	None/Unknown	No/Unknown	Blank(s)	Blank(s)	Blank(s)	Blank(s)	8562/3: Epithelial-myoepithelial carcinoma	Alive	Alive or dead of other cause	200	Alive
24160867	71 years	Male	White	Married (including common law)	Right - origin of primary	Blank(s)	Poorly differentiated; Grade III	Blank(s)	Blank(s)	Blank(s)	Blank(s)	Blank(s)	Blank(s)	Blank(s)	Blank(s)	Blank(s)	Blank(s)	Blank(s)	Blank(s)	0	Beam radiation	Yes	Blank(s)	Blank(s)	Blank(s)	Blank(s)	8046/3: Non-small cell carcinoma	Chronic Obstructive Pulmonary Disease and Allied Cond	Alive or dead of other cause	12	Dead
24162190	92 years	Male	White	Widowed	Right - origin of primary	Blank(s)	Unknown	Blank(s)	Blank(s)	Blank(s)	Blank(s)	Blank(s)	Blank(s)	Blank(s)	Blank(s)	Blank(s)	Blank(s)	Blank(s)	Blank(s)	27	Beam radiation	No/Unknown	Blank(s)	Blank(s)	Blank(s)	Blank(s)	8013/3: Large cell neuroendocrine carcinoma	Salivary Gland	Dead (attributable to this cancer dx)	5	Dead
24171639	56 years	Male	White	Married (including common law)	Right - origin of primary	Blank(s)	Unknown	Blank(s)	Blank(s)	Blank(s)	Blank(s)	Blank(s)	Blank(s)	Blank(s)	Blank(s)	Blank(s)	Blank(s)	Blank(s)	Blank(s)	42	Beam radiation	No/Unknown	Blank(s)	Blank(s)	Blank(s)	Blank(s)	8200/3: Adenoid cystic carcinoma	Miscellaneous Malignant Cancer	Dead (attributable to this cancer dx)	80	Dead
24180399	32 years	Male	White	Married (including common law)	Left - origin of primary	Blank(s)	Moderately differentiated; Grade II	Blank(s)	Blank(s)	Blank(s)	Blank(s)	Blank(s)	Blank(s)	Blank(s)	Blank(s)	Blank(s)	Blank(s)	Blank(s)	Blank(s)	27	None/Unknown	No/Unknown	Blank(s)	Blank(s)	Blank(s)	Blank(s)	8430/3: Mucoepidermoid carcinoma	Alive	Alive or dead of other cause	193	Alive
24183238	57 years	Male	Asian or Pacific Islander	Unknown	Left - origin of primary	Blank(s)	Unknown	Blank(s)	Blank(s)	IVC	Blank(s)	Blank(s)	Blank(s)	Blank(s)	Blank(s)	Blank(s)	T3	N2b	M1	0	Beam radiation	No/Unknown	60	400	220	40	8140/3: Adenocarcinoma, NOS	Oropharynx	Dead (attributable to this cancer dx)	2	Dead
24184673	19 years	Male	White	Single (never married)	Left - origin of primary	Blank(s)	Undifferentiated; anaplastic; Grade IV	Blank(s)	Blank(s)	IVC	Blank(s)	Blank(s)	Blank(s)	Blank(s)	Blank(s)	Blank(s)	T4a	N0	M1	42	Beam radiation	Yes	75	500	0	40	8140/3: Adenocarcinoma, NOS	Alive	Alive or dead of other cause	17	Alive
24202596	38 years	Female	Black	Single (never married)	Left - origin of primary	Blank(s)	Moderately differentiated; Grade II	Blank(s)	Blank(s)	I	Blank(s)	Blank(s)	Blank(s)	Blank(s)	Blank(s)	Blank(s)	T1	N0	M0	27	None/Unknown	No/Unknown	8	100	0	0	8430/3: Mucoepidermoid carcinoma	Alive	Alive or dead of other cause	175	Alive
24204550	53 years	Male	White	Single (never married)	Left - origin of primary	Blank(s)	Unknown	Blank(s)	Blank(s)	IVC	Blank(s)	Blank(s)	Blank(s)	Blank(s)	Blank(s)	Blank(s)	T2	N2b	M1	0	Beam radiation	Yes	34	100	220	40	8010/3: Carcinoma, NOS	Salivary Gland	Dead (attributable to this cancer dx)	10	Dead
24205181	79 years	Male	White	Married (including common law)	Left - origin of primary	Blank(s)	Undifferentiated; anaplastic; Grade IV	Blank(s)	Blank(s)	III	Blank(s)	Blank(s)	Blank(s)	Blank(s)	Blank(s)	Blank(s)	T3	N0	M0	40	Beam radiation	Yes	61	400	0	0	8010/3: Carcinoma, NOS	Miscellaneous Malignant Cancer	Dead (attributable to this cancer dx)	11	Dead
24214394	85 years	Female	White	Widowed	Right - origin of primary	Blank(s)	Unknown	Blank(s)	Blank(s)	UNK Stage	Blank(s)	Blank(s)	Blank(s)	Blank(s)	Blank(s)	Blank(s)	TX	NX	M0	0	None/Unknown	No/Unknown	999	999	999	0	8010/3: Carcinoma, NOS	Salivary Gland	Dead (attributable to this cancer dx)	1	Dead
24225426	83 years	Male	White	Married (including common law)	Right - origin of primary	Blank(s)	Poorly differentiated; Grade III	Blank(s)	Blank(s)	II	Blank(s)	Blank(s)	Blank(s)	Blank(s)	Blank(s)	Blank(s)	T2	N0	M0	33	Beam radiation	No/Unknown	25	100	0	0	8500/3: Infiltrating duct carcinoma, NOS	Salivary Gland	Dead (attributable to this cancer dx)	43	Dead
24231645	45 years	Male	White	Married (including common law)	Left - origin of primary	Blank(s)	Unknown	Blank(s)	Blank(s)	II	Blank(s)	Blank(s)	Blank(s)	Blank(s)	Blank(s)	Blank(s)	T2	N0	M0	20	None/Unknown	No/Unknown	21	100	0	0	8200/3: Adenoid cystic carcinoma	Alive	Alive or dead of other cause	169	Alive
24232389	55 years	Male	White	Married (including common law)	Right - origin of primary	Blank(s)	Unknown	Blank(s)	Blank(s)	II	Blank(s)	Blank(s)	Blank(s)	Blank(s)	Blank(s)	Blank(s)	T2	N0	M0	80	None/Unknown	No/Unknown	25	100	0	0	8562/3: Epithelial-myoepithelial carcinoma	Alive	Alive or dead of other cause	177	Alive
24233255	53 years	Male	Asian or Pacific Islander	Married (including common law)	Right - origin of primary	Blank(s)	Unknown	Blank(s)	Blank(s)	I	Blank(s)	Blank(s)	Blank(s)	Blank(s)	Blank(s)	Blank(s)	T1	N0	M0	27	Beam radiation	No/Unknown	11	100	0	0	8200/3: Adenoid cystic carcinoma	Alive	Alive or dead of other cause	158	Alive
24234459	47 years	Male	Asian or Pacific Islander	Married (including common law)	Right - origin of primary	Blank(s)	Poorly differentiated; Grade III	Blank(s)	Blank(s)	UNK Stage	Blank(s)	Blank(s)	Blank(s)	Blank(s)	Blank(s)	Blank(s)	TX	N0	M0	27	None/Unknown	No/Unknown	999	100	0	0	8070/3: Squamous cell carcinoma, NOS	Salivary Gland	Dead (attributable to this cancer dx)	22	Dead
24237134	46 years	Female	Asian or Pacific Islander	Married (including common law)	Left - origin of primary	Blank(s)	Unknown	Blank(s)	Blank(s)	II	Blank(s)	Blank(s)	Blank(s)	Blank(s)	Blank(s)	Blank(s)	T2	N0	M0	31	Beam radiation	No/Unknown	22	100	0	0	8200/3: Adenoid cystic carcinoma	Alive	Alive or dead of other cause	151	Alive
24237567	68 years	Female	Asian or Pacific Islander	Married (including common law)	Left - origin of primary	Blank(s)	Well differentiated; Grade I	Blank(s)	Blank(s)	UNK Stage	Blank(s)	Blank(s)	Blank(s)	Blank(s)	Blank(s)	Blank(s)	TX	N0	M0	27	None/Unknown	No/Unknown	999	100	0	0	8200/3: Adenoid cystic carcinoma	Alive	Alive or dead of other cause	137	Alive
24237622	62 years	Male	White	Divorced	Right - origin of primary	Blank(s)	Poorly differentiated; Grade III	Blank(s)	Blank(s)	II	Blank(s)	Blank(s)	Blank(s)	Blank(s)	Blank(s)	Blank(s)	T2	N0	M0	34	Beam radiation	No/Unknown	22	100	0	0	8123/3: Basaloid carcinoma	Alive	Alive or dead of other cause	150	Alive
24245441	75 years	Female	White	Married (including common law)	Right - origin of primary	Blank(s)	Poorly differentiated; Grade III	Blank(s)	Blank(s)	UNK Stage	Blank(s)	Blank(s)	Blank(s)	Blank(s)	Blank(s)	Blank(s)	TX	N0	M0	20	Beam radiation	No/Unknown	999	100	0	0	8200/3: Adenoid cystic carcinoma	Miscellaneous Malignant Cancer	Dead (attributable to this cancer dx)	87	Dead
24260296	78 years	Female	White	Married (including common law)	Right - origin of primary	Blank(s)	Unknown	Blank(s)	Blank(s)	II	Blank(s)	Blank(s)	Blank(s)	Blank(s)	Blank(s)	Blank(s)	T2	N0	M0	27	None/Unknown	No/Unknown	30	100	0	0	8010/3: Carcinoma, NOS	Alive	Alive or dead of other cause	137	Alive
24260702	79 years	Female	White	Widowed	Left - origin of primary	Blank(s)	Well differentiated; Grade I	Blank(s)	Blank(s)	III	Blank(s)	Blank(s)	Blank(s)	Blank(s)	Blank(s)	Blank(s)	T3	N0	M0	27	Beam radiation	No/Unknown	32	400	0	0	8070/3: Squamous cell carcinoma, NOS	Diseases of Heart	Alive or dead of other cause	100	Dead
24272831	52 years	Male	Asian or Pacific Islander	Married (including common law)	Left - origin of primary	Blank(s)	Moderately differentiated; Grade II	Blank(s)	Blank(s)	I	Blank(s)	Blank(s)	Blank(s)	Blank(s)	Blank(s)	Blank(s)	T1	N0	M0	27	None/Unknown	No/Unknown	12	100	0	0	8430/3: Mucoepidermoid carcinoma	Alive	Alive or dead of other cause	133	Alive
24282113	65 years	Male	White	Married (including common law)	Left - origin of primary	Blank(s)	Unknown	Blank(s)	Blank(s)	III	Blank(s)	Blank(s)	Blank(s)	Blank(s)	Blank(s)	Blank(s)	T3	N0	M0	27	Beam radiation	No/Unknown	35	400	0	0	8200/3: Adenoid cystic carcinoma	Alive	Alive or dead of other cause	126	Alive
24286371	58 years	Male	White	Married (including common law)	Left - origin of primary	Blank(s)	Moderately differentiated; Grade II	Blank(s)	Blank(s)	II	Blank(s)	Blank(s)	Blank(s)	Blank(s)	Blank(s)	Blank(s)	T2	N0	M0	34	None/Unknown	No/Unknown	40	100	0	0	8140/3: Adenocarcinoma, NOS	Alive	Alive or dead of other cause	122	Alive
24288243	54 years	Male	White	Married (including common law)	Right - origin of primary	Blank(s)	Undifferentiated; anaplastic; Grade IV	Blank(s)	Blank(s)	IVC	Blank(s)	Blank(s)	Blank(s)	Blank(s)	Blank(s)	Blank(s)	T1	NX	M1	34	None/Unknown	Yes	16	350	999	40	8290/3: Oxyphilic adenocarcinoma	Salivary Gland	Dead (attributable to this cancer dx)	24	Dead
24292172	87 years	Male	White	Unknown	Left - origin of primary	Blank(s)	Unknown	Blank(s)	Blank(s)	IVC	Blank(s)	Blank(s)	Blank(s)	Blank(s)	Blank(s)	Blank(s)	TX	N1	M1	0	None/Unknown	No/Unknown	26	999	100	40	8046/3: Non-small cell carcinoma	Miscellaneous Malignant Cancer	Dead (attributable to this cancer dx)	11	Dead
24294995	68 years	Female	White	Divorced	Right - origin of primary	Blank(s)	Moderately differentiated; Grade II	Blank(s)	Blank(s)	IVC	Blank(s)	Blank(s)	Blank(s)	Blank(s)	Blank(s)	Blank(s)	TX	N0	M1	0	None/Unknown	No/Unknown	999	300	0	50	8140/3: Adenocarcinoma, NOS	Non-Hodgkin Lymphoma	Alive or dead of other cause	0	Dead
24296539	63 years	Male	White	Married (including common law)	Left - origin of primary	Blank(s)	Poorly differentiated; Grade III	Blank(s)	Blank(s)	I	Blank(s)	Blank(s)	Blank(s)	Blank(s)	Blank(s)	Blank(s)	T1	N0	M0	27	Beam radiation	No/Unknown	15	350	0	0	8941/3: Carcinoma in pleomorphic adenoma	Miscellaneous Malignant Cancer	Dead (attributable to this cancer dx)	42	Dead
24296755	67 years	Male	White	Married (including common law)	Left - origin of primary	Blank(s)	Poorly differentiated; Grade III	Blank(s)	Blank(s)	IVA	Blank(s)	Blank(s)	Blank(s)	Blank(s)	Blank(s)	Blank(s)	T2	N2b	M0	40	None/Unknown	No/Unknown	25	100	200	0	8070/3: Squamous cell carcinoma, NOS	Miscellaneous Malignant Cancer	Dead (attributable to this cancer dx)	21	Dead
24331924	70 years	Male	White	Married (including common law)	Left - origin of primary	Blank(s)	Unknown	Blank(s)	Blank(s)	II	Blank(s)	Blank(s)	Blank(s)	Blank(s)	Blank(s)	Blank(s)	T2	N0	M0	20	None/Unknown	No/Unknown	24	300	0	0	8200/3: Adenoid cystic carcinoma	Alive	Alive or dead of other cause	112	Alive
24332926	57 years	Female	White	Married (including common law)	Right - origin of primary	Blank(s)	Moderately differentiated; Grade II	Blank(s)	Blank(s)	I	Blank(s)	Blank(s)	Blank(s)	Blank(s)	Blank(s)	Blank(s)	T1	N0	M0	41	None/Unknown	No/Unknown	17	100	0	0	8430/3: Mucoepidermoid carcinoma	Alive	Alive or dead of other cause	94	Alive
24336829	82 years	Male	White	Married (including common law)	Right - origin of primary	Blank(s)	Moderately differentiated; Grade II	Blank(s)	Blank(s)	II	Blank(s)	Blank(s)	Blank(s)	Blank(s)	Blank(s)	Blank(s)	T2	N0	M0	30	None/Unknown	No/Unknown	40	100	0	0	8982/3: Malignant myoepithelioma	Alive	Alive or dead of other cause	93	Alive
24337430	54 years	Female	White	Married (including common law)	Left - origin of primary	Blank(s)	Well differentiated; Grade I	Blank(s)	Blank(s)	III	Blank(s)	Blank(s)	Blank(s)	Blank(s)	Blank(s)	Blank(s)	T3	N0	M0	30	Beam radiation	Yes	24	400	0	0	8430/3: Mucoepidermoid carcinoma	Alive	Alive or dead of other cause	93	Alive
24346957	74 years	Male	White	Unknown	Right - origin of primary	Blank(s)	Poorly differentiated; Grade III	Blank(s)	Blank(s)	III	Blank(s)	Blank(s)	Blank(s)	Blank(s)	Blank(s)	Blank(s)	T1	N1	M0	40	Beam radiation	Yes	20	100	100	0	8041/3: Small cell carcinoma, NOS	Acute Myeloid Leukemia	Alive or dead of other cause	63	Dead
24350299	66 years	Female	Asian or Pacific Islander	Widowed	Right - origin of primary	Blank(s)	Well differentiated; Grade I	Blank(s)	Blank(s)	III	Blank(s)	Blank(s)	Blank(s)	Blank(s)	Blank(s)	Blank(s)	T3	N0	M0	27	None/Unknown	No/Unknown	50	100	0	0	8430/3: Mucoepidermoid carcinoma	Alive	Alive or dead of other cause	91	Alive
24354035	67 years	Male	White	Married (including common law)	Left - origin of primary	Blank(s)	Poorly differentiated; Grade III	Blank(s)	Blank(s)	III	Blank(s)	Blank(s)	Blank(s)	Blank(s)	Blank(s)	Blank(s)	T3	N0	M0	41	Beam radiation	No/Unknown	30	400	0	0	8140/3: Adenocarcinoma, NOS	Alive	Alive or dead of other cause	74	Alive
24361835	85 years	Female	White	Married (including common law)	Right - origin of primary	Blank(s)	Poorly differentiated; Grade III	Blank(s)	Blank(s)	IVC	Blank(s)	Blank(s)	Blank(s)	Blank(s)	Blank(s)	Blank(s)	T2	N1	M1	27	None/Unknown	Yes	37	300	110	40	8140/3: Adenocarcinoma, NOS	Miscellaneous Malignant Cancer	Dead (attributable to this cancer dx)	8	Dead
24375490	67 years	Female	Asian or Pacific Islander	Married (including common law)	Right - origin of primary	Blank(s)	Unknown	Blank(s)	Blank(s)	IVA	Blank(s)	Blank(s)	Blank(s)	Blank(s)	Blank(s)	Blank(s)	T4a	N2b	M0	50	Beam radiation	No/Unknown	35	600	220	0	8200/3: Adenoid cystic carcinoma	Miscellaneous Malignant Cancer	Dead (attributable to this cancer dx)	17	Dead
24383880	58 years	Male	White	Married (including common law)	Left - origin of primary	Blank(s)	Moderately differentiated; Grade II	Blank(s)	Blank(s)	III	Blank(s)	Blank(s)	Blank(s)	Blank(s)	Blank(s)	Blank(s)	T3	N0	M0	20	Beam radiation	No/Unknown	21	400	0	0	8200/3: Adenoid cystic carcinoma	Alive	Alive or dead of other cause	60	Alive
24384275	62 years	Male	White	Married (including common law)	Left - origin of primary	Blank(s)	Moderately differentiated; Grade II	Blank(s)	Blank(s)	II	Blank(s)	Blank(s)	Blank(s)	Blank(s)	Blank(s)	Blank(s)	T2	N0	M0	41	Beam radiation	No/Unknown	24	350	0	0	8200/3: Adenoid cystic carcinoma	Alive	Alive or dead of other cause	66	Alive
24395310	85 years	Male	White	Widowed	Right - origin of primary	Blank(s)	Poorly differentiated; Grade III	Blank(s)	Blank(s)	II	Blank(s)	Blank(s)	Blank(s)	Blank(s)	Blank(s)	Blank(s)	T2	N0	M0	30	None/Unknown	No/Unknown	21	100	0	0	8070/3: Squamous cell carcinoma, NOS	Alive	Alive or dead of other cause	62	Alive
24396087	86 years	Female	Asian or Pacific Islander	Married (including common law)	Left - origin of primary	Blank(s)	Undifferentiated; anaplastic; Grade IV	Blank(s)	Blank(s)	III	Blank(s)	Blank(s)	Blank(s)	Blank(s)	Blank(s)	Blank(s)	T3	N1	M0	27	Beam radiation	No/Unknown	25	405	100	0	8200/3: Adenoid cystic carcinoma	Alive	Alive or dead of other cause	59	Alive
24396145	84 years	Male	Asian or Pacific Islander	Married (including common law)	Right - origin of primary	Blank(s)	Unknown	Blank(s)	Blank(s)	I	Blank(s)	Blank(s)	Blank(s)	Blank(s)	Blank(s)	Blank(s)	T1	N0	M0	31	Beam radiation	No/Unknown	5	100	0	0	8941/3: Carcinoma in pleomorphic adenoma	Alive	Alive or dead of other cause	59	Alive
24410050	86 years	Male	Unknown	Unknown	Right - origin of primary	Blank(s)	Unknown	Blank(s)	Blank(s)	UNK Stage	Blank(s)	Blank(s)	Blank(s)	Blank(s)	Blank(s)	Blank(s)	T1	N0	MX	20	None/Unknown	No/Unknown	990	300	0	99	8550/3: Acinar cell carcinoma	Alive	Alive or dead of other cause	57	Alive
24418515	71 years	Female	White	Widowed	Right - origin of primary	Blank(s)	Moderately differentiated; Grade II	Blank(s)	1	Blank(s)	Blank(s)	Blank(s)	Blank(s)	p1	c0	c0	Blank(s)	Blank(s)	Blank(s)	30	Beam radiation	No/Unknown	Blank(s)	Blank(s)	Blank(s)	Blank(s)	8200/3: Adenoid cystic carcinoma	Alive	Alive or dead of other cause	47	Alive
24422145	68 years	Male	White	Married (including common law)	Right - origin of primary	Blank(s)	Unknown	Blank(s)	1	Blank(s)	Blank(s)	Blank(s)	Blank(s)	p1	p0	c0	Blank(s)	Blank(s)	Blank(s)	40	Beam radiation	No/Unknown	Blank(s)	Blank(s)	Blank(s)	Blank(s)	8200/3: Adenoid cystic carcinoma	Alive	Alive or dead of other cause	20	Alive
24429301	33 years	Female	Unknown	Married (including common law)	Left - origin of primary	Blank(s)	Well differentiated; Grade I	Blank(s)	1	Blank(s)	Blank(s)	Blank(s)	Blank(s)	p1	p0	c0	Blank(s)	Blank(s)	Blank(s)	33	None/Unknown	No/Unknown	Blank(s)	Blank(s)	Blank(s)	Blank(s)	8200/3: Adenoid cystic carcinoma	Alive	Alive or dead of other cause	37	Alive
24430545	39 years	Male	Asian or Pacific Islander	Married (including common law)	Left - origin of primary	Blank(s)	Poorly differentiated; Grade III	Blank(s)	1	Blank(s)	Blank(s)	Blank(s)	Blank(s)	p1	p0	c0	Blank(s)	Blank(s)	Blank(s)	27	None/Unknown	No/Unknown	Blank(s)	Blank(s)	Blank(s)	Blank(s)	8082/3: Lymphoepithelial carcinoma	Alive	Alive or dead of other cause	40	Alive
24431066	65 years	Male	White	Married (including common law)	Right - origin of primary	Blank(s)	Undifferentiated; anaplastic; Grade IV	Blank(s)	4A	Blank(s)	Blank(s)	Blank(s)	Blank(s)	p1	p2B	c0	Blank(s)	Blank(s)	Blank(s)	27	Beam radiation	Yes	Blank(s)	Blank(s)	Blank(s)	Blank(s)	8010/3: Carcinoma, NOS	Alive	Alive or dead of other cause	7	Alive
24432269	41 years	Male	Asian or Pacific Islander	Single (never married)	Left - origin of primary	Blank(s)	Poorly differentiated; Grade III	Blank(s)	2	Blank(s)	Blank(s)	Blank(s)	Blank(s)	p2	c0	c0	Blank(s)	Blank(s)	Blank(s)	41	Beam radiation	No/Unknown	Blank(s)	Blank(s)	Blank(s)	Blank(s)	8430/3: Mucoepidermoid carcinoma	Alive	Alive or dead of other cause	35	Alive
24435025	79 years	Male	White	Single (never married)	Left - origin of primary	Blank(s)	Poorly differentiated; Grade III	Blank(s)	1	Blank(s)	Blank(s)	Blank(s)	Blank(s)	p1	p0	c0	Blank(s)	Blank(s)	Blank(s)	27	Beam radiation	No/Unknown	Blank(s)	Blank(s)	Blank(s)	Blank(s)	8140/3: Adenocarcinoma, NOS	Alive	Alive or dead of other cause	36	Alive
24436572	85 years	Female	White	Divorced	Right - origin of primary	Blank(s)	Moderately differentiated; Grade II	Blank(s)	2	Blank(s)	Blank(s)	Blank(s)	Blank(s)	p2	p0	c0	Blank(s)	Blank(s)	Blank(s)	40	Beam radiation	No/Unknown	Blank(s)	Blank(s)	Blank(s)	Blank(s)	8200/3: Adenoid cystic carcinoma	Alive	Alive or dead of other cause	35	Alive
24441387	47 years	Female	White	Married (including common law)	Left - origin of primary	Blank(s)	Poorly differentiated; Grade III	Blank(s)	3	Blank(s)	Blank(s)	Blank(s)	Blank(s)	p3	p0	c0	Blank(s)	Blank(s)	Blank(s)	40	None/Unknown	No/Unknown	Blank(s)	Blank(s)	Blank(s)	Blank(s)	8430/3: Mucoepidermoid carcinoma	Alive	Alive or dead of other cause	32	Alive
24443379	72 years	Male	White	Married (including common law)	Left - origin of primary	Blank(s)	Moderately differentiated; Grade II	Blank(s)	1	Blank(s)	Blank(s)	Blank(s)	Blank(s)	p1	c0	c0	Blank(s)	Blank(s)	Blank(s)	90	Beam radiation	No/Unknown	Blank(s)	Blank(s)	Blank(s)	Blank(s)	8500/3: Infiltrating duct carcinoma, NOS	Alive	Alive or dead of other cause	38	Alive
24443398	48 years	Female	White	Unknown	Right - origin of primary	Blank(s)	Undifferentiated; anaplastic; Grade IV	Blank(s)	1	Blank(s)	Blank(s)	Blank(s)	Blank(s)	p1	p0	c0	Blank(s)	Blank(s)	Blank(s)	27	Beam radiation	No/Unknown	Blank(s)	Blank(s)	Blank(s)	Blank(s)	8941/3: Carcinoma in pleomorphic adenoma	Salivary Gland	Dead (attributable to this cancer dx)	28	Dead
25674229	82 years	Female	White	Married (including common law)	Right - origin of primary	Blank(s)	Unknown	Blank(s)	Blank(s)	Blank(s)	Blank(s)	Blank(s)	Blank(s)	Blank(s)	Blank(s)	Blank(s)	Blank(s)	Blank(s)	Blank(s)	37	Beam radiation	No/Unknown	Blank(s)	Blank(s)	Blank(s)	Blank(s)	8290/3: Oxyphilic adenocarcinoma	Colon excluding Rectum	Alive or dead of other cause	34	Dead
25710283	79 years	Male	White	Unknown	Left - origin of primary	Blank(s)	Unknown	Blank(s)	Blank(s)	Blank(s)	Blank(s)	Blank(s)	Blank(s)	Blank(s)	Blank(s)	Blank(s)	Blank(s)	Blank(s)	Blank(s)	0	None/Unknown	No/Unknown	Blank(s)	Blank(s)	Blank(s)	Blank(s)	8000/3: Neoplasm, malignant	Prostate	Alive or dead of other cause	28	Dead
25756535	78 years	Female	Black	Married (including common law)	Right - origin of primary	Blank(s)	Unknown	Blank(s)	Blank(s)	II	Blank(s)	Blank(s)	Blank(s)	Blank(s)	Blank(s)	Blank(s)	T2	N0	M0	27	None/Unknown	No/Unknown	40	100	0	0	8200/3: Adenoid cystic carcinoma	Kidney and Renal Pelvis	Alive or dead of other cause	5	Dead
25826528	83 years	Female	White	Widowed	Left - origin of primary	Blank(s)	Moderately differentiated; Grade II	Blank(s)	Blank(s)	IVB	Blank(s)	Blank(s)	Blank(s)	Blank(s)	Blank(s)	Blank(s)	T4b	N0	M0	30	Beam radiation	No/Unknown	45	800	0	0	8430/3: Mucoepidermoid carcinoma	Salivary Gland	Dead (attributable to this cancer dx)	45	Dead
25878052	83 years	Male	White	Married (including common law)	Right - origin of primary	Blank(s)	Well differentiated; Grade I	Blank(s)	Blank(s)	II	Blank(s)	Blank(s)	Blank(s)	Blank(s)	Blank(s)	Blank(s)	T2	N0	M0	41	Beam radiation	No/Unknown	34	350	0	0	8200/3: Adenoid cystic carcinoma	Alive	Alive or dead of other cause	53	Alive
25891246	72 years	Male	White	Married (including common law)	Right - origin of primary	Blank(s)	Unknown	Blank(s)	Blank(s)	III	Blank(s)	Blank(s)	Blank(s)	Blank(s)	Blank(s)	Blank(s)	T3	N0	M0	40	None/Unknown	No/Unknown	53	100	0	0	8147/3: Basal cell adenocarcinoma	Alive	Alive or dead of other cause	80	Alive
25909011	67 years	Male	White	Married (including common law)	Right - origin of primary	Blank(s)	Moderately differentiated; Grade II	Blank(s)	Blank(s)	Blank(s)	Blank(s)	Blank(s)	Blank(s)	Blank(s)	Blank(s)	Blank(s)	Blank(s)	Blank(s)	Blank(s)	20	None/Unknown	No/Unknown	Blank(s)	Blank(s)	Blank(s)	Blank(s)	8430/3: Mucoepidermoid carcinoma	Alive	Alive or dead of other cause	208	Alive
25912000	75 years	Female	White	Divorced	Left - origin of primary	Blank(s)	Moderately differentiated; Grade II	Blank(s)	Blank(s)	I	Blank(s)	Blank(s)	Blank(s)	Blank(s)	Blank(s)	Blank(s)	T1	N0	M0	27	None/Unknown	No/Unknown	14	305	0	0	8140/3: Adenocarcinoma, NOS	Alive	Alive or dead of other cause	63	Alive
25933684	53 years	Male	White	Married (including common law)	Left - origin of primary	Blank(s)	Unknown	Blank(s)	Blank(s)	Blank(s)	Blank(s)	Blank(s)	Blank(s)	Blank(s)	Blank(s)	Blank(s)	Blank(s)	Blank(s)	Blank(s)	27	None/Unknown	No/Unknown	Blank(s)	Blank(s)	Blank(s)	Blank(s)	8201/3: Cribriform carcinoma, NOS	Alive	Alive or dead of other cause	237	Alive
25961272	75 years	Male	White	Married (including common law)	Right - origin of primary	Blank(s)	Poorly differentiated; Grade III	Blank(s)	Blank(s)	Blank(s)	Blank(s)	Blank(s)	Blank(s)	Blank(s)	Blank(s)	Blank(s)	Blank(s)	Blank(s)	Blank(s)	40	Beam radiation	No/Unknown	Blank(s)	Blank(s)	Blank(s)	Blank(s)	8070/3: Squamous cell carcinoma, NOS	Miscellaneous Malignant Cancer	Alive or dead of other cause	65	Dead
25977257	63 years	Male	White	Single (never married)	Left - origin of primary	Blank(s)	Moderately differentiated; Grade II	Blank(s)	Blank(s)	III	Blank(s)	Blank(s)	Blank(s)	Blank(s)	Blank(s)	Blank(s)	T3	N0	M0	51	None/Unknown	No/Unknown	50	100	0	0	8200/3: Adenoid cystic carcinoma	Pneumonia and Influenza	Alive or dead of other cause	57	Dead
26091151	72 years	Female	White	Married (including common law)	Right - origin of primary	Blank(s)	Unknown	Blank(s)	Blank(s)	UNK Stage	Blank(s)	Blank(s)	Blank(s)	Blank(s)	Blank(s)	Blank(s)	TX	N0	M0	27	None/Unknown	No/Unknown	999	100	0	0	8941/3: Carcinoma in pleomorphic adenoma	Alive	Alive or dead of other cause	146	Alive
26230920	55 years	Female	White	Married (including common law)	Left - origin of primary	Blank(s)	Moderately differentiated; Grade II	Blank(s)	1	Blank(s)	Blank(s)	Blank(s)	Blank(s)	p1	p0	c0	Blank(s)	Blank(s)	Blank(s)	40	None/Unknown	No/Unknown	Blank(s)	Blank(s)	Blank(s)	Blank(s)	8430/3: Mucoepidermoid carcinoma	Alive	Alive or dead of other cause	18	Alive
26307498	61 years	Male	Asian or Pacific Islander	Divorced	Left - origin of primary	Blank(s)	Poorly differentiated; Grade III	Blank(s)	Blank(s)	UNK Stage	Blank(s)	Blank(s)	Blank(s)	Blank(s)	Blank(s)	Blank(s)	T1	NX	M0	27	Beam radiation	No/Unknown	15	300	999	0	8010/3: Carcinoma, NOS	Alive	Alive or dead of other cause	149	Alive
26333537	58 years	Female	Asian or Pacific Islander	Married (including common law)	Right - origin of primary	Blank(s)	Moderately differentiated; Grade II	Blank(s)	Blank(s)	II	Blank(s)	Blank(s)	Blank(s)	Blank(s)	Blank(s)	Blank(s)	T2	N0	M0	27	Beam radiation	No/Unknown	23	350	0	0	8200/3: Adenoid cystic carcinoma	Breast	Alive or dead of other cause	49	Dead
26339368	85 years	Female	White	Widowed	Left - origin of primary	Blank(s)	Moderately differentiated; Grade II	Blank(s)	Blank(s)	I	Blank(s)	Blank(s)	Blank(s)	Blank(s)	Blank(s)	Blank(s)	T1	N0	M0	27	None/Unknown	No/Unknown	10	100	0	0	8525/3: Polymorphous low grade adenocarcinoma	Liver	Alive or dead of other cause	20	Dead
26346942	52 years	Female	White	Married (including common law)	Left - origin of primary	Blank(s)	Poorly differentiated; Grade III	Blank(s)	Blank(s)	Blank(s)	Blank(s)	Blank(s)	Blank(s)	Blank(s)	Blank(s)	Blank(s)	Blank(s)	Blank(s)	Blank(s)	50	None/Unknown	No/Unknown	Blank(s)	Blank(s)	Blank(s)	Blank(s)	8140/3: Adenocarcinoma, NOS	Alive	Alive or dead of other cause	233	Alive
26406125	74 years	Female	White	Divorced	Left - origin of primary	Blank(s)	Poorly differentiated; Grade III	Blank(s)	Blank(s)	Blank(s)	Blank(s)	Blank(s)	Blank(s)	Blank(s)	Blank(s)	Blank(s)	Blank(s)	Blank(s)	Blank(s)	40	None/Unknown	No/Unknown	Blank(s)	Blank(s)	Blank(s)	Blank(s)	8941/3: Carcinoma in pleomorphic adenoma	Alive	Alive or dead of other cause	217	Alive
26409687	75 years	Male	White	Married (including common law)	Left - origin of primary	Blank(s)	Undifferentiated; anaplastic; Grade IV	Blank(s)	Blank(s)	Blank(s)	Blank(s)	Blank(s)	Blank(s)	Blank(s)	Blank(s)	Blank(s)	Blank(s)	Blank(s)	Blank(s)	41	Beam radiation	No/Unknown	Blank(s)	Blank(s)	Blank(s)	Blank(s)	8430/3: Mucoepidermoid carcinoma	Diseases of Heart	Alive or dead of other cause	132	Dead
26421186	64 years	Male	White	Married (including common law)	Right - origin of primary	Blank(s)	Poorly differentiated; Grade III	Blank(s)	Blank(s)	Blank(s)	Blank(s)	Blank(s)	Blank(s)	Blank(s)	Blank(s)	Blank(s)	Blank(s)	Blank(s)	Blank(s)	27	Beam radiation	Yes	Blank(s)	Blank(s)	Blank(s)	Blank(s)	8940/3: Mixed tumor, malignant, NOS	Salivary Gland	Dead (attributable to this cancer dx)	31	Dead
26421341	97 years	Female	Asian or Pacific Islander	Widowed	Left - origin of primary	Blank(s)	Poorly differentiated; Grade III	Blank(s)	Blank(s)	Blank(s)	Blank(s)	Blank(s)	Blank(s)	Blank(s)	Blank(s)	Blank(s)	Blank(s)	Blank(s)	Blank(s)	27	Beam radiation	No/Unknown	Blank(s)	Blank(s)	Blank(s)	Blank(s)	8070/3: Squamous cell carcinoma, NOS	Atherosclerosis	Alive or dead of other cause	1	Dead
26422267	80 years	Female	White	Single (never married)	Left - origin of primary	Blank(s)	Unknown	Blank(s)	Blank(s)	Blank(s)	Blank(s)	Blank(s)	Blank(s)	Blank(s)	Blank(s)	Blank(s)	Blank(s)	Blank(s)	Blank(s)	27	Beam radiation	No/Unknown	Blank(s)	Blank(s)	Blank(s)	Blank(s)	8200/3: Adenoid cystic carcinoma	Diseases of Heart	Alive or dead of other cause	63	Dead
26424766	70 years	Female	Asian or Pacific Islander	Widowed	Left - origin of primary	Blank(s)	Moderately differentiated; Grade II	Blank(s)	Blank(s)	Blank(s)	Blank(s)	Blank(s)	Blank(s)	Blank(s)	Blank(s)	Blank(s)	Blank(s)	Blank(s)	Blank(s)	40	None/Unknown	No/Unknown	Blank(s)	Blank(s)	Blank(s)	Blank(s)	8430/3: Mucoepidermoid carcinoma	Alive	Alive or dead of other cause	228	Alive
26433152	82 years	Female	White	Married (including common law)	Left - origin of primary	Blank(s)	Undifferentiated; anaplastic; Grade IV	Blank(s)	Blank(s)	I	Blank(s)	Blank(s)	Blank(s)	Blank(s)	Blank(s)	Blank(s)	T1	N0	M0	31	None/Unknown	No/Unknown	17	100	0	0	8246/3: Neuroendocrine carcinoma, NOS	Non-Hodgkin Lymphoma	Alive or dead of other cause	48	Dead
26434675	73 years	Male	White	Single (never married)	Right - origin of primary	Blank(s)	Unknown	Blank(s)	Blank(s)	Blank(s)	Blank(s)	Blank(s)	Blank(s)	Blank(s)	Blank(s)	Blank(s)	Blank(s)	Blank(s)	Blank(s)	27	Beam radiation	No/Unknown	Blank(s)	Blank(s)	Blank(s)	Blank(s)	8200/3: Adenoid cystic carcinoma	Chronic Obstructive Pulmonary Disease and Allied Cond	Alive or dead of other cause	110	Dead
26451259	50 years	Female	Black	Married (including common law)	Left - origin of primary	Blank(s)	Moderately differentiated; Grade II	Blank(s)	Blank(s)	Blank(s)	Blank(s)	Blank(s)	Blank(s)	Blank(s)	Blank(s)	Blank(s)	Blank(s)	Blank(s)	Blank(s)	27	Beam radiation	No/Unknown	Blank(s)	Blank(s)	Blank(s)	Blank(s)	8430/3: Mucoepidermoid carcinoma	Oropharynx	Dead (attributable to this cancer dx)	21	Dead
26461434	87 years	Female	White	Widowed	Left - origin of primary	Blank(s)	Moderately differentiated; Grade II	Blank(s)	Blank(s)	Blank(s)	Blank(s)	Blank(s)	Blank(s)	Blank(s)	Blank(s)	Blank(s)	Blank(s)	Blank(s)	Blank(s)	30	Beam radiation	No/Unknown	Blank(s)	Blank(s)	Blank(s)	Blank(s)	8430/3: Mucoepidermoid carcinoma	Diseases of Heart	Alive or dead of other cause	43	Dead
26461886	71 years	Female	Black	Separated	Right - origin of primary	Blank(s)	Undifferentiated; anaplastic; Grade IV	Blank(s)	Blank(s)	Blank(s)	Blank(s)	Blank(s)	Blank(s)	Blank(s)	Blank(s)	Blank(s)	Blank(s)	Blank(s)	Blank(s)	51	Beam radiation	No/Unknown	Blank(s)	Blank(s)	Blank(s)	Blank(s)	8140/3: Adenocarcinoma, NOS	Salivary Gland	Dead (attributable to this cancer dx)	11	Dead
26466900	68 years	Male	White	Married (including common law)	Left - origin of primary	Blank(s)	Poorly differentiated; Grade III	Blank(s)	Blank(s)	Blank(s)	Blank(s)	Blank(s)	Blank(s)	Blank(s)	Blank(s)	Blank(s)	Blank(s)	Blank(s)	Blank(s)	30	Beam radiation	No/Unknown	Blank(s)	Blank(s)	Blank(s)	Blank(s)	8480/3: Mucinous adenocarcinoma	Diseases of Heart	Alive or dead of other cause	83	Dead
26469507	85 years	Male	White	Single (never married)	Right - origin of primary	Blank(s)	Moderately differentiated; Grade II	Blank(s)	Blank(s)	Blank(s)	Blank(s)	Blank(s)	Blank(s)	Blank(s)	Blank(s)	Blank(s)	Blank(s)	Blank(s)	Blank(s)	27	Beam radiation	No/Unknown	Blank(s)	Blank(s)	Blank(s)	Blank(s)	8071/3: Squamous cell carcinoma, keratinizing, NOS	Diseases of Heart	Alive or dead of other cause	32	Dead
26472714	49 years	Male	White	Married (including common law)	Right - origin of primary	Blank(s)	Unknown	Blank(s)	Blank(s)	Blank(s)	Blank(s)	Blank(s)	Blank(s)	Blank(s)	Blank(s)	Blank(s)	Blank(s)	Blank(s)	Blank(s)	27	Beam radiation	No/Unknown	Blank(s)	Blank(s)	Blank(s)	Blank(s)	8200/3: Adenoid cystic carcinoma	Alive	Alive or dead of other cause	227	Alive
26475811	83 years	Male	White	Widowed	Left - origin of primary	Blank(s)	Unknown	Blank(s)	Blank(s)	Blank(s)	Blank(s)	Blank(s)	Blank(s)	Blank(s)	Blank(s)	Blank(s)	Blank(s)	Blank(s)	Blank(s)	0	None/Unknown	No/Unknown	Blank(s)	Blank(s)	Blank(s)	Blank(s)	8010/3: Carcinoma, NOS	Miscellaneous Malignant Cancer	Dead (attributable to this cancer dx)	0	Dead
26477058	68 years	Male	Asian or Pacific Islander	Married (including common law)	Left - origin of primary	Blank(s)	Unknown	Blank(s)	Blank(s)	Blank(s)	Blank(s)	Blank(s)	Blank(s)	Blank(s)	Blank(s)	Blank(s)	Blank(s)	Blank(s)	Blank(s)	27	Beam radiation	No/Unknown	Blank(s)	Blank(s)	Blank(s)	Blank(s)	8200/3: Adenoid cystic carcinoma	Diabetes Mellitus	Alive or dead of other cause	11	Dead
26479771	64 years	Male	White	Single (never married)	Left - origin of primary	Blank(s)	Poorly differentiated; Grade III	Blank(s)	Blank(s)	Blank(s)	Blank(s)	Blank(s)	Blank(s)	Blank(s)	Blank(s)	Blank(s)	Blank(s)	Blank(s)	Blank(s)	0	None/Unknown	Yes	Blank(s)	Blank(s)	Blank(s)	Blank(s)	8070/3: Squamous cell carcinoma, NOS	Prostate	Alive or dead of other cause	28	Dead
26480163	78 years	Male	White	Married (including common law)	Left - origin of primary	Blank(s)	Unknown	Blank(s)	Blank(s)	Blank(s)	Blank(s)	Blank(s)	Blank(s)	Blank(s)	Blank(s)	Blank(s)	Blank(s)	Blank(s)	Blank(s)	27	Beam radiation	No/Unknown	Blank(s)	Blank(s)	Blank(s)	Blank(s)	8200/3: Adenoid cystic carcinoma	Salivary Gland	Dead (attributable to this cancer dx)	42	Dead
26480371	89 years	Female	White	Widowed	Left - origin of primary	Blank(s)	Undifferentiated; anaplastic; Grade IV	Blank(s)	Blank(s)	Blank(s)	Blank(s)	Blank(s)	Blank(s)	Blank(s)	Blank(s)	Blank(s)	Blank(s)	Blank(s)	Blank(s)	27	None/Unknown	No/Unknown	Blank(s)	Blank(s)	Blank(s)	Blank(s)	8941/3: Carcinoma in pleomorphic adenoma	Miscellaneous Malignant Cancer	Dead (attributable to this cancer dx)	34	Dead
26483084	58 years	Male	White	Married (including common law)	Paired site, but no information concerning laterality	Blank(s)	Unknown	Blank(s)	Blank(s)	Blank(s)	Blank(s)	Blank(s)	Blank(s)	Blank(s)	Blank(s)	Blank(s)	Blank(s)	Blank(s)	Blank(s)	0	None/Unknown	No/Unknown	Blank(s)	Blank(s)	Blank(s)	Blank(s)	8140/3: Adenocarcinoma, NOS	Diabetes Mellitus	Alive or dead of other cause	0	Dead
26485222	89 years	Male	White	Married (including common law)	Left - origin of primary	Blank(s)	Poorly differentiated; Grade III	Blank(s)	Blank(s)	Blank(s)	Blank(s)	Blank(s)	Blank(s)	Blank(s)	Blank(s)	Blank(s)	Blank(s)	Blank(s)	Blank(s)	27	Beam radiation	No/Unknown	Blank(s)	Blank(s)	Blank(s)	Blank(s)	8430/3: Mucoepidermoid carcinoma	Salivary Gland	Dead (attributable to this cancer dx)	6	Dead
26506457	53 years	Female	White	Married (including common law)	Left - origin of primary	Blank(s)	Moderately differentiated; Grade II	Blank(s)	Blank(s)	IVC	Blank(s)	Blank(s)	Blank(s)	Blank(s)	Blank(s)	Blank(s)	T3	N0	M1	30	Beam radiation	No/Unknown	25	408	0	40	8200/3: Adenoid cystic carcinoma	Salivary Gland	Dead (attributable to this cancer dx)	37	Dead
26508304	67 years	Male	White	Single (never married)	Left - origin of primary	Blank(s)	Moderately differentiated; Grade II	Blank(s)	Blank(s)	Blank(s)	Blank(s)	Blank(s)	Blank(s)	Blank(s)	Blank(s)	Blank(s)	Blank(s)	Blank(s)	Blank(s)	27	Recommended, unknown if administered	No/Unknown	Blank(s)	Blank(s)	Blank(s)	Blank(s)	8430/3: Mucoepidermoid carcinoma	Liver	Alive or dead of other cause	177	Dead
26512177	60 years	Male	White	Single (never married)	Right - origin of primary	Blank(s)	Moderately differentiated; Grade II	Blank(s)	Blank(s)	Blank(s)	Blank(s)	Blank(s)	Blank(s)	Blank(s)	Blank(s)	Blank(s)	Blank(s)	Blank(s)	Blank(s)	27	None/Unknown	No/Unknown	Blank(s)	Blank(s)	Blank(s)	Blank(s)	8562/3: Epithelial-myoepithelial carcinoma	Alive	Alive or dead of other cause	179	Alive
26516444	47 years	Female	Asian or Pacific Islander	Married (including common law)	Right - origin of primary	Blank(s)	Moderately differentiated; Grade II	Blank(s)	Blank(s)	Blank(s)	Blank(s)	Blank(s)	Blank(s)	Blank(s)	Blank(s)	Blank(s)	Blank(s)	Blank(s)	Blank(s)	27	None/Unknown	No/Unknown	Blank(s)	Blank(s)	Blank(s)	Blank(s)	8560/3: Adenosquamous carcinoma	Miscellaneous Malignant Cancer	Dead (attributable to this cancer dx)	144	Dead
26531414	31 years	Male	White	Married (including common law)	Left - origin of primary	Blank(s)	Moderately differentiated; Grade II	Blank(s)	Blank(s)	Blank(s)	Blank(s)	Blank(s)	Blank(s)	Blank(s)	Blank(s)	Blank(s)	Blank(s)	Blank(s)	Blank(s)	27	Beam radiation	No/Unknown	Blank(s)	Blank(s)	Blank(s)	Blank(s)	8200/3: Adenoid cystic carcinoma	Alive	Alive or dead of other cause	213	Alive
26531519	77 years	Female	White	Widowed	Left - origin of primary	Blank(s)	Moderately differentiated; Grade II	Blank(s)	Blank(s)	Blank(s)	Blank(s)	Blank(s)	Blank(s)	Blank(s)	Blank(s)	Blank(s)	Blank(s)	Blank(s)	Blank(s)	31	Refused (1988+)	No/Unknown	Blank(s)	Blank(s)	Blank(s)	Blank(s)	8200/3: Adenoid cystic carcinoma	Alive	Alive or dead of other cause	214	Alive
26538777	61 years	Male	White	Divorced	Right - origin of primary	Blank(s)	Undifferentiated; anaplastic; Grade IV	Blank(s)	Blank(s)	Blank(s)	Blank(s)	Blank(s)	Blank(s)	Blank(s)	Blank(s)	Blank(s)	Blank(s)	Blank(s)	Blank(s)	27	Refused (1988+)	No/Unknown	Blank(s)	Blank(s)	Blank(s)	Blank(s)	8500/3: Infiltrating duct carcinoma, NOS	Cerebrovascular Diseases	Alive or dead of other cause	30	Dead
26542747	52 years	Male	White	Married (including common law)	Right - origin of primary	Blank(s)	Poorly differentiated; Grade III	Blank(s)	Blank(s)	Blank(s)	Blank(s)	Blank(s)	Blank(s)	Blank(s)	Blank(s)	Blank(s)	Blank(s)	Blank(s)	Blank(s)	27	Beam radiation	No/Unknown	Blank(s)	Blank(s)	Blank(s)	Blank(s)	8500/3: Infiltrating duct carcinoma, NOS	Salivary Gland	Dead (attributable to this cancer dx)	48	Dead
26548425	55 years	Male	White	Divorced	Right - origin of primary	Blank(s)	Unknown	Blank(s)	Blank(s)	Blank(s)	Blank(s)	Blank(s)	Blank(s)	Blank(s)	Blank(s)	Blank(s)	Blank(s)	Blank(s)	Blank(s)	27	Beam radiation	No/Unknown	Blank(s)	Blank(s)	Blank(s)	Blank(s)	8200/3: Adenoid cystic carcinoma	Chronic Liver Disease and Cirrhosis	Alive or dead of other cause	147	Dead
26552830	63 years	Male	Asian or Pacific Islander	Married (including common law)	Right - origin of primary	Blank(s)	Undifferentiated; anaplastic; Grade IV	Blank(s)	Blank(s)	Blank(s)	Blank(s)	Blank(s)	Blank(s)	Blank(s)	Blank(s)	Blank(s)	Blank(s)	Blank(s)	Blank(s)	50	Beam radiation	No/Unknown	Blank(s)	Blank(s)	Blank(s)	Blank(s)	8500/3: Infiltrating duct carcinoma, NOS	Salivary Gland	Dead (attributable to this cancer dx)	20	Dead
26553235	66 years	Female	White	Married (including common law)	Right - origin of primary	Blank(s)	Moderately differentiated; Grade II	Blank(s)	Blank(s)	Blank(s)	Blank(s)	Blank(s)	Blank(s)	Blank(s)	Blank(s)	Blank(s)	Blank(s)	Blank(s)	Blank(s)	30	Beam radiation	No/Unknown	Blank(s)	Blank(s)	Blank(s)	Blank(s)	8200/3: Adenoid cystic carcinoma	Miscellaneous Malignant Cancer	Dead (attributable to this cancer dx)	197	Dead
26565649	50 years	Male	White	Married (including common law)	Right - origin of primary	Blank(s)	Unknown	Blank(s)	Blank(s)	Blank(s)	Blank(s)	Blank(s)	Blank(s)	Blank(s)	Blank(s)	Blank(s)	Blank(s)	Blank(s)	Blank(s)	40	None/Unknown	No/Unknown	Blank(s)	Blank(s)	Blank(s)	Blank(s)	8200/3: Adenoid cystic carcinoma	Salivary Gland	Dead (attributable to this cancer dx)	182	Dead
26570057	87 years	Male	White	Married (including common law)	Right - origin of primary	Blank(s)	Poorly differentiated; Grade III	Blank(s)	Blank(s)	Blank(s)	Blank(s)	Blank(s)	Blank(s)	Blank(s)	Blank(s)	Blank(s)	Blank(s)	Blank(s)	Blank(s)	0	None/Unknown	No/Unknown	Blank(s)	Blank(s)	Blank(s)	Blank(s)	8082/3: Lymphoepithelial carcinoma	Alzheimers (ICD-9 and 10 only)	Alive or dead of other cause	133	Dead
26576663	69 years	Male	Asian or Pacific Islander	Married (including common law)	Left - origin of primary	Blank(s)	Poorly differentiated; Grade III	Blank(s)	Blank(s)	III	Blank(s)	Blank(s)	Blank(s)	Blank(s)	Blank(s)	Blank(s)	T3	N0	M0	40	None/Unknown	No/Unknown	12	400	0	0	8070/3: Squamous cell carcinoma, NOS	Alive	Alive or dead of other cause	80	Alive
26576870	77 years	Male	White	Married (including common law)	Right - origin of primary	Blank(s)	Undifferentiated; anaplastic; Grade IV	Blank(s)	Blank(s)	Blank(s)	Blank(s)	Blank(s)	Blank(s)	Blank(s)	Blank(s)	Blank(s)	Blank(s)	Blank(s)	Blank(s)	20	Beam radiation	No/Unknown	Blank(s)	Blank(s)	Blank(s)	Blank(s)	8290/3: Oxyphilic adenocarcinoma	Diseases of Heart	Alive or dead of other cause	130	Dead
26597894	69 years	Male	White	Married (including common law)	Left - origin of primary	Blank(s)	Poorly differentiated; Grade III	Blank(s)	Blank(s)	Blank(s)	Blank(s)	Blank(s)	Blank(s)	Blank(s)	Blank(s)	Blank(s)	Blank(s)	Blank(s)	Blank(s)	0	Beam radiation	No/Unknown	Blank(s)	Blank(s)	Blank(s)	Blank(s)	8940/3: Mixed tumor, malignant, NOS	Chronic Liver Disease and Cirrhosis	Alive or dead of other cause	2	Dead
26600027	71 years	Female	Asian or Pacific Islander	Married (including common law)	Left - origin of primary	Blank(s)	Unknown	Blank(s)	Blank(s)	Blank(s)	Blank(s)	Blank(s)	Blank(s)	Blank(s)	Blank(s)	Blank(s)	Blank(s)	Blank(s)	Blank(s)	20	Beam radiation	No/Unknown	Blank(s)	Blank(s)	Blank(s)	Blank(s)	8200/3: Adenoid cystic carcinoma	Salivary Gland	Dead (attributable to this cancer dx)	72	Dead
26609470	60 years	Female	Asian or Pacific Islander	Divorced	Right - origin of primary	Blank(s)	Unknown	Blank(s)	Blank(s)	Blank(s)	Blank(s)	Blank(s)	Blank(s)	Blank(s)	Blank(s)	Blank(s)	Blank(s)	Blank(s)	Blank(s)	40	Beam radiation	No/Unknown	Blank(s)	Blank(s)	Blank(s)	Blank(s)	8200/3: Adenoid cystic carcinoma	Salivary Gland	Dead (attributable to this cancer dx)	91	Dead
26619119	59 years	Female	Asian or Pacific Islander	Married (including common law)	Left - origin of primary	Blank(s)	Poorly differentiated; Grade III	Blank(s)	Blank(s)	Blank(s)	Blank(s)	Blank(s)	Blank(s)	Blank(s)	Blank(s)	Blank(s)	Blank(s)	Blank(s)	Blank(s)	41	Beam radiation	Yes	Blank(s)	Blank(s)	Blank(s)	Blank(s)	8140/3: Adenocarcinoma, NOS	Salivary Gland	Dead (attributable to this cancer dx)	31	Dead
26625341	64 years	Male	Black	Single (never married)	Right - origin of primary	Blank(s)	Moderately differentiated; Grade II	Blank(s)	Blank(s)	III	Blank(s)	Blank(s)	Blank(s)	Blank(s)	Blank(s)	Blank(s)	T3	N1	M0	27	None/Unknown	No/Unknown	999	400	100	0	8525/3: Polymorphous low grade adenocarcinoma	Diseases of Heart	Alive or dead of other cause	7	Dead
26628361	60 years	Male	White	Divorced	Right - origin of primary	Blank(s)	Poorly differentiated; Grade III	Blank(s)	Blank(s)	Blank(s)	Blank(s)	Blank(s)	Blank(s)	Blank(s)	Blank(s)	Blank(s)	Blank(s)	Blank(s)	Blank(s)	20	Beam radiation	Yes	Blank(s)	Blank(s)	Blank(s)	Blank(s)	8072/3: Squamous cell carcinoma, large cell, nonkeratinizing, NOS	Floor of Mouth	Dead (attributable to this cancer dx)	14	Dead
26635009	85 years	Male	White	Single (never married)	Right - origin of primary	Blank(s)	Unknown	Blank(s)	Blank(s)	Blank(s)	Blank(s)	Blank(s)	Blank(s)	Blank(s)	Blank(s)	Blank(s)	Blank(s)	Blank(s)	Blank(s)	0	Refused (1988+)	No/Unknown	Blank(s)	Blank(s)	Blank(s)	Blank(s)	8430/3: Mucoepidermoid carcinoma	Salivary Gland	Dead (attributable to this cancer dx)	5	Dead
26635061	80 years	Male	Asian or Pacific Islander	Married (including common law)	Right - origin of primary	Blank(s)	Unknown	Blank(s)	Blank(s)	Blank(s)	Blank(s)	Blank(s)	Blank(s)	Blank(s)	Blank(s)	Blank(s)	Blank(s)	Blank(s)	Blank(s)	27	None/Unknown	No/Unknown	Blank(s)	Blank(s)	Blank(s)	Blank(s)	8200/3: Adenoid cystic carcinoma	Cerebrovascular Diseases	Alive or dead of other cause	65	Dead
26638911	58 years	Female	White	Single (never married)	Left - origin of primary	Blank(s)	Poorly differentiated; Grade III	Blank(s)	Blank(s)	Blank(s)	Blank(s)	Blank(s)	Blank(s)	Blank(s)	Blank(s)	Blank(s)	Blank(s)	Blank(s)	Blank(s)	20	Beam radiation	No/Unknown	Blank(s)	Blank(s)	Blank(s)	Blank(s)	8072/3: Squamous cell carcinoma, large cell, nonkeratinizing, NOS	Other Cause of Death	Alive or dead of other cause	77	Dead
26650455	81 years	Male	White	Widowed	Right - origin of primary	Blank(s)	Moderately differentiated; Grade II	Blank(s)	Blank(s)	Blank(s)	Blank(s)	Blank(s)	Blank(s)	Blank(s)	Blank(s)	Blank(s)	Blank(s)	Blank(s)	Blank(s)	27	Beam radiation	No/Unknown	Blank(s)	Blank(s)	Blank(s)	Blank(s)	8071/3: Squamous cell carcinoma, keratinizing, NOS	Miscellaneous Malignant Cancer	Dead (attributable to this cancer dx)	11	Dead
26651387	47 years	Male	White	Divorced	Right - origin of primary	Blank(s)	Unknown	Blank(s)	Blank(s)	Blank(s)	Blank(s)	Blank(s)	Blank(s)	Blank(s)	Blank(s)	Blank(s)	Blank(s)	Blank(s)	Blank(s)	41	None/Unknown	No/Unknown	Blank(s)	Blank(s)	Blank(s)	Blank(s)	8200/3: Adenoid cystic carcinoma	Accidents and Adverse Effects	Alive or dead of other cause	107	Dead
26654890	78 years	Male	White	Married (including common law)	Left - origin of primary	Blank(s)	Unknown	Blank(s)	Blank(s)	Blank(s)	Blank(s)	Blank(s)	Blank(s)	Blank(s)	Blank(s)	Blank(s)	Blank(s)	Blank(s)	Blank(s)	27	Beam radiation	No/Unknown	Blank(s)	Blank(s)	Blank(s)	Blank(s)	8200/3: Adenoid cystic carcinoma	Diseases of Heart	Alive or dead of other cause	155	Dead
26655484	82 years	Female	Asian or Pacific Islander	Widowed	Left - origin of primary	Blank(s)	Poorly differentiated; Grade III	Blank(s)	Blank(s)	II	Blank(s)	Blank(s)	Blank(s)	Blank(s)	Blank(s)	Blank(s)	T2	N0	M0	41	Beam radiation	No/Unknown	31	310	0	0	8070/3: Squamous cell carcinoma, NOS	Peritoneum, Omentum and Mesentery	Alive or dead of other cause	8	Dead
26655886	78 years	Female	Asian or Pacific Islander	Unknown	Left - origin of primary	Blank(s)	Unknown	Blank(s)	Blank(s)	II	Blank(s)	Blank(s)	Blank(s)	Blank(s)	Blank(s)	Blank(s)	T2	N0	M0	40	Beam radiation	No/Unknown	30	100	0	0	8941/3: Carcinoma in pleomorphic adenoma	Other Cause of Death	Alive or dead of other cause	123	Dead
26666846	80 years	Male	White	Married (including common law)	Left - origin of primary	Blank(s)	Poorly differentiated; Grade III	Blank(s)	Blank(s)	Blank(s)	Blank(s)	Blank(s)	Blank(s)	Blank(s)	Blank(s)	Blank(s)	Blank(s)	Blank(s)	Blank(s)	0	None/Unknown	No/Unknown	Blank(s)	Blank(s)	Blank(s)	Blank(s)	8070/3: Squamous cell carcinoma, NOS	Miscellaneous Malignant Cancer	Dead (attributable to this cancer dx)	0	Dead
26675969	21 years	Female	White	Single (never married)	Right - origin of primary	Blank(s)	Moderately differentiated; Grade II	Blank(s)	Blank(s)	Blank(s)	Blank(s)	Blank(s)	Blank(s)	Blank(s)	Blank(s)	Blank(s)	Blank(s)	Blank(s)	Blank(s)	40	Beam radiation	No/Unknown	Blank(s)	Blank(s)	Blank(s)	Blank(s)	8200/3: Adenoid cystic carcinoma	Alive	Alive or dead of other cause	193	Alive
26688721	55 years	Male	Black	Married (including common law)	Right - origin of primary	Blank(s)	Unknown	Blank(s)	Blank(s)	Blank(s)	Blank(s)	Blank(s)	Blank(s)	Blank(s)	Blank(s)	Blank(s)	Blank(s)	Blank(s)	Blank(s)	41	Recommended, unknown if administered	No/Unknown	Blank(s)	Blank(s)	Blank(s)	Blank(s)	8200/3: Adenoid cystic carcinoma	Alive	Alive or dead of other cause	199	Alive
26697063	86 years	Female	Asian or Pacific Islander	Single (never married)	Right - origin of primary	Blank(s)	Unknown	Blank(s)	Blank(s)	III	Blank(s)	Blank(s)	Blank(s)	Blank(s)	Blank(s)	Blank(s)	T3	N0	M0	36	None/Unknown	No/Unknown	50	400	0	0	8200/3: Adenoid cystic carcinoma	Salivary Gland	Dead (attributable to this cancer dx)	22	Dead
26703111	75 years	Female	White	Widowed	Right - origin of primary	Blank(s)	Undifferentiated; anaplastic; Grade IV	Blank(s)	Blank(s)	Blank(s)	Blank(s)	Blank(s)	Blank(s)	Blank(s)	Blank(s)	Blank(s)	Blank(s)	Blank(s)	Blank(s)	27	Beam radiation	No/Unknown	Blank(s)	Blank(s)	Blank(s)	Blank(s)	8200/3: Adenoid cystic carcinoma	Brain and Other Nervous System	Alive or dead of other cause	131	Dead
26705229	72 years	Female	Asian or Pacific Islander	Married (including common law)	Left - origin of primary	Blank(s)	Unknown	Blank(s)	Blank(s)	IVA	Blank(s)	Blank(s)	Blank(s)	Blank(s)	Blank(s)	Blank(s)	T4a	N0	M0	31	Beam radiation	No/Unknown	999	500	0	0	8200/3: Adenoid cystic carcinoma	Cerebrovascular Diseases	Alive or dead of other cause	130	Dead
26706021	97 years	Female	White	Widowed	Right - origin of primary	Blank(s)	Poorly differentiated; Grade III	Blank(s)	Blank(s)	III	Blank(s)	Blank(s)	Blank(s)	Blank(s)	Blank(s)	Blank(s)	T3	N0	M0	27	Beam radiation	No/Unknown	50	100	0	0	8941/3: Carcinoma in pleomorphic adenoma	Diseases of Heart	Alive or dead of other cause	22	Dead
26723999	26 years	Female	Asian or Pacific Islander	Married (including common law)	Left - origin of primary	Blank(s)	Moderately differentiated; Grade II	Blank(s)	Blank(s)	I	Blank(s)	Blank(s)	Blank(s)	Blank(s)	Blank(s)	Blank(s)	T1	N0	M0	80	None/Unknown	No/Unknown	15	350	0	0	8430/3: Mucoepidermoid carcinoma	Alive	Alive or dead of other cause	187	Alive
26730563	40 years	Female	Black	Single (never married)	Right - origin of primary	Blank(s)	Well differentiated; Grade I	Blank(s)	Blank(s)	III	Blank(s)	Blank(s)	Blank(s)	Blank(s)	Blank(s)	Blank(s)	T3	N0	M0	20	Beam radiation	No/Unknown	55	100	0	0	8525/3: Polymorphous low grade adenocarcinoma	Alive	Alive or dead of other cause	186	Alive
26735134	77 years	Male	Asian or Pacific Islander	Divorced	Right - origin of primary	Blank(s)	Unknown	Blank(s)	Blank(s)	I	Blank(s)	Blank(s)	Blank(s)	Blank(s)	Blank(s)	Blank(s)	T1	N0	M0	27	Beam radiation	Yes	15	100	0	0	8290/3: Oxyphilic adenocarcinoma	Salivary Gland	Dead (attributable to this cancer dx)	114	Dead
26742955	50 years	Male	Asian or Pacific Islander	Widowed	Left - origin of primary	Blank(s)	Undifferentiated; anaplastic; Grade IV	Blank(s)	Blank(s)	IVA	Blank(s)	Blank(s)	Blank(s)	Blank(s)	Blank(s)	Blank(s)	T3	N2b	M0	40	Beam radiation	No/Unknown	45	400	290	0	8200/3: Adenoid cystic carcinoma	Miscellaneous Malignant Cancer	Dead (attributable to this cancer dx)	3	Dead
26743119	66 years	Female	White	Married (including common law)	Left - origin of primary	Blank(s)	Unknown	Blank(s)	Blank(s)	III	Blank(s)	Blank(s)	Blank(s)	Blank(s)	Blank(s)	Blank(s)	T3	N0	M0	37	Beam radiation	No/Unknown	33	400	0	0	8200/3: Adenoid cystic carcinoma	Diabetes Mellitus	Alive or dead of other cause	150	Dead
26747991	95 years	Male	White	Married (including common law)	Left - origin of primary	Blank(s)	Poorly differentiated; Grade III	Blank(s)	Blank(s)	II	Blank(s)	Blank(s)	Blank(s)	Blank(s)	Blank(s)	Blank(s)	T2	N0	M0	0	None/Unknown	No/Unknown	37	350	0	0	8010/3: Carcinoma, NOS	Diseases of Heart	Alive or dead of other cause	0	Dead
26749536	66 years	Female	White	Married (including common law)	Left - origin of primary	Blank(s)	Moderately differentiated; Grade II	Blank(s)	Blank(s)	I	Blank(s)	Blank(s)	Blank(s)	Blank(s)	Blank(s)	Blank(s)	T1	N0	M0	41	None/Unknown	No/Unknown	17	100	0	0	8200/3: Adenoid cystic carcinoma	Alive	Alive or dead of other cause	180	Alive
26749864	73 years	Female	White	Widowed	Left - origin of primary	Blank(s)	Poorly differentiated; Grade III	Blank(s)	Blank(s)	UNK Stage	Blank(s)	Blank(s)	Blank(s)	Blank(s)	Blank(s)	Blank(s)	T3	NX	M0	27	Beam radiation	No/Unknown	20	400	999	0	8200/3: Adenoid cystic carcinoma	Miscellaneous Malignant Cancer	Dead (attributable to this cancer dx)	72	Dead
26750110	62 years	Male	White	Married (including common law)	Left - origin of primary	Blank(s)	Undifferentiated; anaplastic; Grade IV	Blank(s)	Blank(s)	IVNOS	Blank(s)	Blank(s)	Blank(s)	Blank(s)	Blank(s)	Blank(s)	T2	N2b	MX	50	Beam radiation	No/Unknown	32	350	290	99	8140/3: Adenocarcinoma, NOS	Salivary Gland	Dead (attributable to this cancer dx)	11	Dead
26753797	84 years	Male	White	Married (including common law)	Left - origin of primary	Blank(s)	Poorly differentiated; Grade III	Blank(s)	Blank(s)	II	Blank(s)	Blank(s)	Blank(s)	Blank(s)	Blank(s)	Blank(s)	T2	N0	M0	0	None/Unknown	No/Unknown	40	300	0	0	8246/3: Neuroendocrine carcinoma, NOS	Other Cause of Death	Alive or dead of other cause	26	Dead
26757019	71 years	Male	White	Married (including common law)	Left - origin of primary	Blank(s)	Moderately differentiated; Grade II	Blank(s)	Blank(s)	II	Blank(s)	Blank(s)	Blank(s)	Blank(s)	Blank(s)	Blank(s)	T2	N0	M0	27	Beam radiation	No/Unknown	22	300	0	0	8200/3: Adenoid cystic carcinoma	Diseases of Heart	Alive or dead of other cause	127	Dead
26761141	81 years	Male	White	Married (including common law)	Left - origin of primary	Blank(s)	Unknown	Blank(s)	Blank(s)	IVNOS	Blank(s)	Blank(s)	Blank(s)	Blank(s)	Blank(s)	Blank(s)	TX	N2a	MX	90	None/Unknown	No/Unknown	999	999	100	99	8247/3: Merkel cell carcinoma	Diseases of Heart	Alive or dead of other cause	76	Dead
26761401	67 years	Male	White	Married (including common law)	Left - origin of primary	Blank(s)	Poorly differentiated; Grade III	Blank(s)	Blank(s)	II	Blank(s)	Blank(s)	Blank(s)	Blank(s)	Blank(s)	Blank(s)	T2	N0	M0	20	None/Unknown	No/Unknown	28	100	0	0	8500/3: Infiltrating duct carcinoma, NOS	Alive	Alive or dead of other cause	123	Alive
26761744	40 years	Male	White	Married (including common law)	Right - origin of primary	Blank(s)	Unknown	Blank(s)	Blank(s)	IVC	Blank(s)	Blank(s)	Blank(s)	Blank(s)	Blank(s)	Blank(s)	T3	N1	M1	50	Beam radiation	No/Unknown	32	400	100	40	8200/3: Adenoid cystic carcinoma	Miscellaneous Malignant Cancer	Dead (attributable to this cancer dx)	23	Dead
26771050	72 years	Female	Asian or Pacific Islander	Married (including common law)	Right - origin of primary	Blank(s)	Poorly differentiated; Grade III	Blank(s)	Blank(s)	IVA	Blank(s)	Blank(s)	Blank(s)	Blank(s)	Blank(s)	Blank(s)	T2	N2b	M0	0	Beam radiation	No/Unknown	40	100	290	0	8070/3: Squamous cell carcinoma, NOS	Other Oral Cavity and Pharynx	Dead (attributable to this cancer dx)	45	Dead
26778928	67 years	Male	White	Married (including common law)	Right - origin of primary	Blank(s)	Poorly differentiated; Grade III	Blank(s)	Blank(s)	IVB	Blank(s)	Blank(s)	Blank(s)	Blank(s)	Blank(s)	Blank(s)	T4b	N1	M0	50	Beam radiation	Yes	999	520	100	0	8070/3: Squamous cell carcinoma, NOS	Hypopharynx	Dead (attributable to this cancer dx)	32	Dead
26782075	44 years	Female	Asian or Pacific Islander	Married (including common law)	Left - origin of primary	Blank(s)	Moderately differentiated; Grade II	Blank(s)	Blank(s)	I	Blank(s)	Blank(s)	Blank(s)	Blank(s)	Blank(s)	Blank(s)	T1	N0	M0	20	Beam radiation	Yes	16	300	0	0	8430/3: Mucoepidermoid carcinoma	Stomach	Alive or dead of other cause	56	Dead
26786125	54 years	Female	White	Single (never married)	Left - origin of primary	Blank(s)	Unknown	Blank(s)	Blank(s)	I	Blank(s)	Blank(s)	Blank(s)	Blank(s)	Blank(s)	Blank(s)	T1	N0	M0	27	Beam radiation	No/Unknown	5	100	0	0	8200/3: Adenoid cystic carcinoma	Alive	Alive or dead of other cause	178	Alive
26791099	94 years	Male	White	Unknown	Left - origin of primary	Blank(s)	Unknown	Blank(s)	Blank(s)	UNK Stage	Blank(s)	Blank(s)	Blank(s)	Blank(s)	Blank(s)	Blank(s)	TX	NX	MX	0	None/Unknown	No/Unknown	999	999	999	99	8200/3: Adenoid cystic carcinoma	Diseases of Heart	Alive or dead of other cause	22	Dead
26800071	49 years	Male	White	Married (including common law)	Right - origin of primary	Blank(s)	Undifferentiated; anaplastic; Grade IV	Blank(s)	Blank(s)	NA	Blank(s)	Blank(s)	Blank(s)	Blank(s)	Blank(s)	Blank(s)	NA	NA	NA	27	Beam radiation	Yes	51	400	0	40	8830/3: Malignant fibrous histiocytoma	Alive	Alive or dead of other cause	12	Alive
26801289	55 years	Male	Asian or Pacific Islander	Single (never married)	Left - origin of primary	Blank(s)	Undifferentiated; anaplastic; Grade IV	Blank(s)	Blank(s)	UNK Stage	Blank(s)	Blank(s)	Blank(s)	Blank(s)	Blank(s)	Blank(s)	TX	N0	M0	27	None/Unknown	No/Unknown	999	100	0	0	8140/3: Adenocarcinoma, NOS	Alive	Alive or dead of other cause	173	Alive
26802401	57 years	Male	White	Married (including common law)	Left - origin of primary	Blank(s)	Unknown	Blank(s)	Blank(s)	IVB	Blank(s)	Blank(s)	Blank(s)	Blank(s)	Blank(s)	Blank(s)	T4b	N1	M0	0	Beam radiation	No/Unknown	150	520	320	0	8071/3: Squamous cell carcinoma, keratinizing, NOS	Other Oral Cavity and Pharynx	Dead (attributable to this cancer dx)	2	Dead
26802465	81 years	Male	White	Married (including common law)	Right - origin of primary	Blank(s)	Unknown	Blank(s)	Blank(s)	IVC	Blank(s)	Blank(s)	Blank(s)	Blank(s)	Blank(s)	Blank(s)	TX	N2a	M1	0	None/Unknown	No/Unknown	36	999	190	40	8140/3: Adenocarcinoma, NOS	Salivary Gland	Dead (attributable to this cancer dx)	35	Dead
26804949	66 years	Female	Black	Married (including common law)	Right - origin of primary	Blank(s)	Poorly differentiated; Grade III	Blank(s)	Blank(s)	III	Blank(s)	Blank(s)	Blank(s)	Blank(s)	Blank(s)	Blank(s)	T3	N1	M0	40	Beam radiation	No/Unknown	75	100	100	0	8550/3: Acinar cell carcinoma	Esophagus	Dead (attributable to this cancer dx)	86	Dead
26818115	69 years	Male	White	Married (including common law)	Right - origin of primary	Blank(s)	Moderately differentiated; Grade II	Blank(s)	Blank(s)	IVC	Blank(s)	Blank(s)	Blank(s)	Blank(s)	Blank(s)	Blank(s)	T4b	N2b	M1	0	None/Unknown	No/Unknown	70	800	200	50	8070/3: Squamous cell carcinoma, NOS	Diseases of Heart	Alive or dead of other cause	1	Dead
26820941	60 years	Male	Black	Married (including common law)	Left - origin of primary	Blank(s)	Moderately differentiated; Grade II	Blank(s)	Blank(s)	I	Blank(s)	Blank(s)	Blank(s)	Blank(s)	Blank(s)	Blank(s)	T1	N0	M0	27	None/Unknown	No/Unknown	10	100	0	0	8430/3: Mucoepidermoid carcinoma	Alive	Alive or dead of other cause	156	Alive
26825043	71 years	Male	White	Widowed	Left - origin of primary	Blank(s)	Unknown	Blank(s)	Blank(s)	Blank(s)	Blank(s)	Blank(s)	Blank(s)	Blank(s)	Blank(s)	Blank(s)	Blank(s)	Blank(s)	Blank(s)	0	Beam radiation	No/Unknown	Blank(s)	Blank(s)	Blank(s)	Blank(s)	8000/3: Neoplasm, malignant	Miscellaneous Malignant Cancer	Dead (attributable to this cancer dx)	37	Dead
26830405	51 years	Female	White	Married (including common law)	Right - origin of primary	Blank(s)	Undifferentiated; anaplastic; Grade IV	Blank(s)	Blank(s)	III	Blank(s)	Blank(s)	Blank(s)	Blank(s)	Blank(s)	Blank(s)	T3	N0	M0	27	Beam radiation	No/Unknown	54	400	0	0	8147/3: Basal cell adenocarcinoma	Miscellaneous Malignant Cancer	Dead (attributable to this cancer dx)	99	Dead
26832062	74 years	Male	Asian or Pacific Islander	Married (including common law)	Paired site, but no information concerning laterality	Blank(s)	Unknown	Blank(s)	Blank(s)	IVC	Blank(s)	Blank(s)	Blank(s)	Blank(s)	Blank(s)	Blank(s)	TX	NX	M1	0	None/Unknown	No/Unknown	999	999	999	40	8010/3: Carcinoma, NOS	Lung and Bronchus	Alive or dead of other cause	3	Dead
26834343	31 years	Male	White	Married (including common law)	Right - origin of primary	Blank(s)	Undifferentiated; anaplastic; Grade IV	Blank(s)	Blank(s)	I	Blank(s)	Blank(s)	Blank(s)	Blank(s)	Blank(s)	Blank(s)	T1	N0	M0	40	Beam radiation	No/Unknown	18	100	0	0	8430/3: Mucoepidermoid carcinoma	Salivary Gland	Dead (attributable to this cancer dx)	8	Dead
26835051	58 years	Female	Asian or Pacific Islander	Married (including common law)	Right - origin of primary	Blank(s)	Well differentiated; Grade I	Blank(s)	Blank(s)	UNK Stage	Blank(s)	Blank(s)	Blank(s)	Blank(s)	Blank(s)	Blank(s)	TX	N0	M0	20	None/Unknown	No/Unknown	999	100	0	0	8430/3: Mucoepidermoid carcinoma	Alive	Alive or dead of other cause	166	Alive
26840244	57 years	Male	Asian or Pacific Islander	Married (including common law)	Left - origin of primary	Blank(s)	Moderately differentiated; Grade II	Blank(s)	Blank(s)	I	Blank(s)	Blank(s)	Blank(s)	Blank(s)	Blank(s)	Blank(s)	T1	N0	M0	20	None/Unknown	No/Unknown	20	100	0	0	8430/3: Mucoepidermoid carcinoma	Alive	Alive or dead of other cause	166	Alive
26841374	60 years	Female	Asian or Pacific Islander	Unknown	Left - origin of primary	Blank(s)	Unknown	Blank(s)	Blank(s)	II	Blank(s)	Blank(s)	Blank(s)	Blank(s)	Blank(s)	Blank(s)	T2	N0	M0	27	Beam radiation	No/Unknown	40	100	0	0	8200/3: Adenoid cystic carcinoma	Salivary Gland	Dead (attributable to this cancer dx)	134	Dead
26844097	89 years	Male	White	Widowed	Left - origin of primary	Blank(s)	Well differentiated; Grade I	Blank(s)	Blank(s)	III	Blank(s)	Blank(s)	Blank(s)	Blank(s)	Blank(s)	Blank(s)	T3	N0	M0	27	None/Unknown	No/Unknown	50	100	0	0	8200/3: Adenoid cystic carcinoma	Prostate	Alive or dead of other cause	58	Dead
26848686	54 years	Female	White	Single (never married)	Left - origin of primary	Blank(s)	Well differentiated; Grade I	Blank(s)	1	Blank(s)	Blank(s)	Blank(s)	Blank(s)	p1	p0	c0	Blank(s)	Blank(s)	Blank(s)	40	None/Unknown	No/Unknown	Blank(s)	Blank(s)	Blank(s)	Blank(s)	8430/3: Mucoepidermoid carcinoma	Alive	Alive or dead of other cause	40	Alive
26850367	68 years	Male	Asian or Pacific Islander	Married (including common law)	Right - origin of primary	Blank(s)	Moderately differentiated; Grade II	Blank(s)	Blank(s)	UNK Stage	Blank(s)	Blank(s)	Blank(s)	Blank(s)	Blank(s)	Blank(s)	TX	N0	M0	27	None/Unknown	No/Unknown	999	100	0	0	8430/3: Mucoepidermoid carcinoma	Alive	Alive or dead of other cause	163	Alive
26855579	100+ years	Male	White	Widowed	Left - origin of primary	Blank(s)	Poorly differentiated; Grade III	Blank(s)	Blank(s)	II	Blank(s)	Blank(s)	Blank(s)	Blank(s)	Blank(s)	Blank(s)	T2	N0	M0	0	None/Unknown	No/Unknown	40	300	0	0	8070/3: Squamous cell carcinoma, NOS	Miscellaneous Malignant Cancer	Dead (attributable to this cancer dx)	3	Dead
26856309	65 years	Female	White	Divorced	Right - origin of primary	Blank(s)	Poorly differentiated; Grade III	Blank(s)	Blank(s)	IVA	Blank(s)	Blank(s)	Blank(s)	Blank(s)	Blank(s)	Blank(s)	T4a	N2b	M0	50	Recommended, unknown if administered	No/Unknown	60	500	200	0	8074/3: Squamous cell carcinoma, spindle cell	Miscellaneous Malignant Cancer	Dead (attributable to this cancer dx)	14	Dead
26866824	79 years	Male	Asian or Pacific Islander	Single (never married)	Right - origin of primary	Blank(s)	Moderately differentiated; Grade II	Blank(s)	Blank(s)	III	Blank(s)	Blank(s)	Blank(s)	Blank(s)	Blank(s)	Blank(s)	T3	N0	M0	31	None/Unknown	No/Unknown	54	100	0	0	8562/3: Epithelial-myoepithelial carcinoma	Other Cause of Death	Alive or dead of other cause	43	Dead
26872724	81 years	Male	White	Married (including common law)	Left - origin of primary	Blank(s)	Moderately differentiated; Grade II	Blank(s)	99	Blank(s)	Blank(s)	Blank(s)	Blank(s)	p2	cX	c0	Blank(s)	Blank(s)	Blank(s)	20	None/Unknown	No/Unknown	Blank(s)	Blank(s)	Blank(s)	Blank(s)	8430/3: Mucoepidermoid carcinoma	Alive	Alive or dead of other cause	42	Alive
26873876	81 years	Male	White	Unknown	Right - origin of primary	Blank(s)	Moderately differentiated; Grade II	Blank(s)	Blank(s)	UNK Stage	Blank(s)	Blank(s)	Blank(s)	Blank(s)	Blank(s)	Blank(s)	T2	NX	MX	27	None/Unknown	No/Unknown	23	300	999	99	8147/3: Basal cell adenocarcinoma	Alive	Alive or dead of other cause	66	Alive
26887610	17 years	Male	White	Single (never married)	Right - origin of primary	Blank(s)	Unknown	Blank(s)	Blank(s)	UNK Stage	Blank(s)	Blank(s)	Blank(s)	Blank(s)	Blank(s)	Blank(s)	TX	N0	M0	34	None/Unknown	No/Unknown	999	100	0	0	8941/3: Carcinoma in pleomorphic adenoma	Alive	Alive or dead of other cause	156	Alive
26892569	64 years	Male	Black	Married (including common law)	Left - origin of primary	Blank(s)	Moderately differentiated; Grade II	Blank(s)	Blank(s)	I	Blank(s)	Blank(s)	Blank(s)	Blank(s)	Blank(s)	Blank(s)	T1	N0	M0	40	Beam radiation	No/Unknown	16	300	0	0	8430/3: Mucoepidermoid carcinoma	Diseases of Heart	Alive or dead of other cause	6	Dead
26898371	69 years	Male	White	Married (including common law)	Left - origin of primary	Blank(s)	Moderately differentiated; Grade II	Blank(s)	Blank(s)	IVA	Blank(s)	Blank(s)	Blank(s)	Blank(s)	Blank(s)	Blank(s)	T3	N2b	M0	27	None/Unknown	Yes	25	400	200	0	8140/3: Adenocarcinoma, NOS	Miscellaneous Malignant Cancer	Dead (attributable to this cancer dx)	4	Dead
26898392	72 years	Male	White	Married (including common law)	Left - origin of primary	Blank(s)	Moderately differentiated; Grade II	Blank(s)	Blank(s)	UNK Stage	Blank(s)	Blank(s)	Blank(s)	Blank(s)	Blank(s)	Blank(s)	TX	N1	M0	0	None/Unknown	No/Unknown	999	999	100	0	8140/3: Adenocarcinoma, NOS	Miscellaneous Malignant Cancer	Dead (attributable to this cancer dx)	4	Dead
26899098	65 years	Female	Black	Married (including common law)	Right - origin of primary	Blank(s)	Unknown	Blank(s)	Blank(s)	UNK Stage	Blank(s)	Blank(s)	Blank(s)	Blank(s)	Blank(s)	Blank(s)	T1	NX	M0	27	Beam radiation	No/Unknown	20	100	999	0	8010/3: Carcinoma, NOS	Alive	Alive or dead of other cause	90	Alive
26899116	64 years	Male	White	Married (including common law)	Left - origin of primary	Blank(s)	Unknown	Blank(s)	Blank(s)	III	Blank(s)	Blank(s)	Blank(s)	Blank(s)	Blank(s)	Blank(s)	T3	N0	M0	32	Beam radiation	Yes	65	400	0	0	8940/3: Mixed tumor, malignant, NOS	Salivary Gland	Dead (attributable to this cancer dx)	12	Dead
26903757	50 years	Female	White	Single (never married)	Right - origin of primary	Blank(s)	Unknown	Blank(s)	Blank(s)	III	Blank(s)	Blank(s)	Blank(s)	Blank(s)	Blank(s)	Blank(s)	T3	N0	M0	40	None/Unknown	No/Unknown	52	100	0	0	8123/3: Basaloid carcinoma	Alive	Alive or dead of other cause	153	Alive
26911442	43 years	Male	Black	Single (never married)	Right - origin of primary	Blank(s)	Poorly differentiated; Grade III	Blank(s)	Blank(s)	III	Blank(s)	Blank(s)	Blank(s)	Blank(s)	Blank(s)	Blank(s)	T3	N0	M0	0	None/Unknown	No/Unknown	60	400	0	0	8070/3: Squamous cell carcinoma, NOS	Miscellaneous Malignant Cancer	Dead (attributable to this cancer dx)	4	Dead
26913027	54 years	Female	White	Single (never married)	Left - origin of primary	Blank(s)	Unknown	Blank(s)	Blank(s)	III	Blank(s)	Blank(s)	Blank(s)	Blank(s)	Blank(s)	Blank(s)	T3	N0	M0	30	None/Unknown	No/Unknown	50	100	0	0	8200/3: Adenoid cystic carcinoma	Breast	Dead (attributable to this cancer dx)	84	Dead
26914384	65 years	Male	White	Married (including common law)	Left - origin of primary	Blank(s)	Unknown	Blank(s)	Blank(s)	UNK Stage	Blank(s)	Blank(s)	Blank(s)	Blank(s)	Blank(s)	Blank(s)	T3	N0	MX	30	Beam radiation	Yes	50	400	0	99	8200/3: Adenoid cystic carcinoma	Brain and Other Nervous System	Alive or dead of other cause	45	Dead
26916873	66 years	Female	Asian or Pacific Islander	Widowed	Right - origin of primary	Blank(s)	Moderately differentiated; Grade II	Blank(s)	Blank(s)	III	Blank(s)	Blank(s)	Blank(s)	Blank(s)	Blank(s)	Blank(s)	T1	N1	M0	40	None/Unknown	No/Unknown	12	300	100	0	8430/3: Mucoepidermoid carcinoma	Alive	Alive or dead of other cause	154	Alive
26921599	70 years	Female	White	Divorced	Right - origin of primary	Blank(s)	Unknown	Blank(s)	Blank(s)	UNK Stage	Blank(s)	Blank(s)	Blank(s)	Blank(s)	Blank(s)	Blank(s)	TX	N0	M0	20	None/Unknown	No/Unknown	999	100	0	0	8200/3: Adenoid cystic carcinoma	Alive	Alive or dead of other cause	148	Alive
26922700	68 years	Male	White	Unknown	Right - origin of primary	Blank(s)	Unknown	Blank(s)	Blank(s)	I	Blank(s)	Blank(s)	Blank(s)	Blank(s)	Blank(s)	Blank(s)	T1	N0	M0	35	None/Unknown	No/Unknown	9	100	0	0	8200/3: Adenoid cystic carcinoma	Alive	Alive or dead of other cause	155	Alive
26924087	69 years	Female	Asian or Pacific Islander	Widowed	Left - origin of primary	Blank(s)	Poorly differentiated; Grade III	Blank(s)	Blank(s)	UNK Stage	Blank(s)	Blank(s)	Blank(s)	Blank(s)	Blank(s)	Blank(s)	TX	NX	MX	27	None/Unknown	No/Unknown	30	999	999	99	8200/3: Adenoid cystic carcinoma	State DC not available or state DC available but no COD	Dead (missing/unknown COD)	35	Dead
26929281	90 years	Female	White	Widowed	Left - origin of primary	Blank(s)	Unknown	Blank(s)	Blank(s)	II	Blank(s)	Blank(s)	Blank(s)	Blank(s)	Blank(s)	Blank(s)	T2	N0	M0	0	Beam radiation	No/Unknown	36	100	0	0	8010/3: Carcinoma, NOS	Diseases of Heart	Alive or dead of other cause	3	Dead
26930754	87 years	Male	White	Married (including common law)	Right - origin of primary	Blank(s)	Moderately differentiated; Grade II	Blank(s)	Blank(s)	IVA	Blank(s)	Blank(s)	Blank(s)	Blank(s)	Blank(s)	Blank(s)	T3	N2b	M0	37	Beam radiation	No/Unknown	60	400	200	0	8500/3: Infiltrating duct carcinoma, NOS	Other Oral Cavity and Pharynx	Dead (attributable to this cancer dx)	43	Dead
26932695	32 years	Female	Asian or Pacific Islander	Married (including common law)	Right - origin of primary	Blank(s)	Unknown	Blank(s)	Blank(s)	I	Blank(s)	Blank(s)	Blank(s)	Blank(s)	Blank(s)	Blank(s)	T1	N0	M0	42	Refused (1988+)	No/Unknown	17	350	0	0	8201/3: Cribriform carcinoma, NOS	Alive	Alive or dead of other cause	152	Alive
26934025	46 years	Male	White	Married (including common law)	Left - origin of primary	Blank(s)	Undifferentiated; anaplastic; Grade IV	Blank(s)	Blank(s)	IVA	Blank(s)	Blank(s)	Blank(s)	Blank(s)	Blank(s)	Blank(s)	T2	N2b	M0	27	Beam radiation	Yes	30	100	220	0	8140/3: Adenocarcinoma, NOS	Miscellaneous Malignant Cancer	Dead (attributable to this cancer dx)	15	Dead
26935806	55 years	Female	White	Married (including common law)	Left - origin of primary	Blank(s)	Unknown	Blank(s)	Blank(s)	IVNOS	Blank(s)	Blank(s)	Blank(s)	Blank(s)	Blank(s)	Blank(s)	T4a	N2b	MX	41	Beam radiation	No/Unknown	75	500	290	99	8941/3: Carcinoma in pleomorphic adenoma	Salivary Gland	Dead (attributable to this cancer dx)	11	Dead
26955289	54 years	Female	White	Married (including common law)	Left - origin of primary	Blank(s)	Moderately differentiated; Grade II	Blank(s)	Blank(s)	IVA	Blank(s)	Blank(s)	Blank(s)	Blank(s)	Blank(s)	Blank(s)	T4a	N0	M0	27	Beam radiation	No/Unknown	45	500	0	0	8200/3: Adenoid cystic carcinoma	Nasopharynx	Dead (attributable to this cancer dx)	93	Dead
26955696	50 years	Male	White	Married (including common law)	Right - origin of primary	Blank(s)	Unknown	Blank(s)	Blank(s)	I	Blank(s)	Blank(s)	Blank(s)	Blank(s)	Blank(s)	Blank(s)	T1	N0	M0	27	None/Unknown	No/Unknown	14	100	0	0	8440/3: Cystadenocarcinoma, NOS	Alive	Alive or dead of other cause	146	Alive
26976391	74 years	Female	White	Married (including common law)	Right - origin of primary	Blank(s)	Moderately differentiated; Grade II	Blank(s)	Blank(s)	IVC	Blank(s)	Blank(s)	Blank(s)	Blank(s)	Blank(s)	Blank(s)	T3	N0	M1	27	None/Unknown	No/Unknown	41	400	0	40	8200/3: Adenoid cystic carcinoma	Salivary Gland	Dead (attributable to this cancer dx)	11	Dead
26981169	66 years	Male	White	Married (including common law)	Left - origin of primary	Blank(s)	Unknown	Blank(s)	Blank(s)	IVA	Blank(s)	Blank(s)	Blank(s)	Blank(s)	Blank(s)	Blank(s)	T2	N2b	M0	27	None/Unknown	No/Unknown	40	100	220	0	8010/3: Carcinoma, NOS	Miscellaneous Malignant Cancer	Dead (attributable to this cancer dx)	20	Dead
26982529	48 years	Male	Asian or Pacific Islander	Married (including common law)	Right - origin of primary	Blank(s)	Undifferentiated; anaplastic; Grade IV	Blank(s)	Blank(s)	IVA	Blank(s)	Blank(s)	Blank(s)	Blank(s)	Blank(s)	Blank(s)	T4a	N2b	M0	27	None/Unknown	No/Unknown	17	500	200	0	8430/3: Mucoepidermoid carcinoma	Alive	Alive or dead of other cause	142	Alive
26999733	45 years	Male	White	Divorced	Left - origin of primary	Blank(s)	Unknown	Blank(s)	Blank(s)	IVC	Blank(s)	Blank(s)	Blank(s)	Blank(s)	Blank(s)	Blank(s)	TX	N2b	M1	0	Recommended, unknown if administered	No/Unknown	43	999	200	40	8200/3: Adenoid cystic carcinoma	Salivary Gland	Dead (attributable to this cancer dx)	1	Dead
27012818	56 years	Male	Asian or Pacific Islander	Married (including common law)	Left - origin of primary	Blank(s)	Undifferentiated; anaplastic; Grade IV	Blank(s)	Blank(s)	IVB	Blank(s)	Blank(s)	Blank(s)	Blank(s)	Blank(s)	Blank(s)	T4b	N0	M0	27	Beam radiation	No/Unknown	25	710	0	0	8200/3: Adenoid cystic carcinoma	Salivary Gland	Dead (attributable to this cancer dx)	12	Dead
27014665	68 years	Female	White	Divorced	Left - origin of primary	Blank(s)	Moderately differentiated; Grade II	Blank(s)	Blank(s)	IVA	Blank(s)	Blank(s)	Blank(s)	Blank(s)	Blank(s)	Blank(s)	T4a	N0	M0	32	Beam radiation	No/Unknown	30	500	0	0	8200/3: Adenoid cystic carcinoma	Alive	Alive or dead of other cause	139	Alive
27017379	67 years	Male	White	Married (including common law)	Right - origin of primary	Blank(s)	Poorly differentiated; Grade III	Blank(s)	Blank(s)	IVA	Blank(s)	Blank(s)	Blank(s)	Blank(s)	Blank(s)	Blank(s)	T4a	N2b	M0	32	None/Unknown	No/Unknown	35	500	200	0	8071/3: Squamous cell carcinoma, keratinizing, NOS	Salivary Gland	Dead (attributable to this cancer dx)	7	Dead
27019651	53 years	Male	White	Unknown	Right - origin of primary	Blank(s)	Unknown	Blank(s)	Blank(s)	III	Blank(s)	Blank(s)	Blank(s)	Blank(s)	Blank(s)	Blank(s)	T2	N1	M0	0	None/Unknown	No/Unknown	27	300	800	0	8070/3: Squamous cell carcinoma, NOS	Alive	Alive or dead of other cause	145	Alive
27020719	91 years	Female	White	Widowed	Left - origin of primary	Blank(s)	Poorly differentiated; Grade III	Blank(s)	Blank(s)	III	Blank(s)	Blank(s)	Blank(s)	Blank(s)	Blank(s)	Blank(s)	T3	N0	M0	0	Beam radiation	No/Unknown	70	100	0	0	8070/3: Squamous cell carcinoma, NOS	Diseases of Heart	Alive or dead of other cause	69	Dead
27029416	75 years	Male	White	Married (including common law)	Right - origin of primary	Blank(s)	Unknown	Blank(s)	Blank(s)	IVA	Blank(s)	Blank(s)	Blank(s)	Blank(s)	Blank(s)	Blank(s)	T4a	N0	M0	20	None/Unknown	No/Unknown	999	500	0	0	8010/3: Carcinoma, NOS	Salivary Gland	Dead (attributable to this cancer dx)	120	Dead
27033596	79 years	Male	Asian or Pacific Islander	Married (including common law)	Left - origin of primary	Blank(s)	Unknown	Blank(s)	Blank(s)	UNK Stage	Blank(s)	Blank(s)	Blank(s)	Blank(s)	Blank(s)	Blank(s)	TX	NX	MX	0	None/Unknown	No/Unknown	50	999	999	99	8071/3: Squamous cell carcinoma, keratinizing, NOS	Diseases of Heart	Alive or dead of other cause	8	Dead
27034064	76 years	Female	White	Divorced	Left - origin of primary	Blank(s)	Unknown	Blank(s)	Blank(s)	II	Blank(s)	Blank(s)	Blank(s)	Blank(s)	Blank(s)	Blank(s)	T2	N0	M0	27	None/Unknown	No/Unknown	22	100	0	0	8200/3: Adenoid cystic carcinoma	Alive	Alive or dead of other cause	127	Alive
27047557	91 years	Male	White	Married (including common law)	Left - origin of primary	Blank(s)	Unknown	Blank(s)	Blank(s)	III	Blank(s)	Blank(s)	Blank(s)	Blank(s)	Blank(s)	Blank(s)	T3	N0	M0	27	Beam radiation	Yes	50	100	0	0	8033/3: Pseudosarcomatous carcinoma	Gum and Other Mouth	Dead (attributable to this cancer dx)	13	Dead
27049124	30 years	Male	White	Single (never married)	Right - origin of primary	Blank(s)	Poorly differentiated; Grade III	Blank(s)	Blank(s)	III	Blank(s)	Blank(s)	Blank(s)	Blank(s)	Blank(s)	Blank(s)	T3	N0	M0	27	Radiation, NOS method or source not specified	Yes	60	400	0	0	8082/3: Lymphoepithelial carcinoma	Alive	Alive or dead of other cause	44	Alive
27053444	48 years	Female	White	Married (including common law)	Right - origin of primary	Blank(s)	Moderately differentiated; Grade II	Blank(s)	Blank(s)	I	Blank(s)	Blank(s)	Blank(s)	Blank(s)	Blank(s)	Blank(s)	T1	N0	M0	27	Beam radiation	No/Unknown	10	100	0	0	8430/3: Mucoepidermoid carcinoma	State DC not available or state DC available but no COD	Dead (missing/unknown COD)	38	Dead
27055056	52 years	Female	White	Unknown	Left - origin of primary	Blank(s)	Unknown	Blank(s)	Blank(s)	IVC	Blank(s)	Blank(s)	Blank(s)	Blank(s)	Blank(s)	Blank(s)	TX	N0	M1	0	Beam radiation	Yes	40	999	0	40	8200/3: Adenoid cystic carcinoma	Salivary Gland	Dead (attributable to this cancer dx)	41	Dead
27057064	48 years	Female	White	Single (never married)	Left - origin of primary	Blank(s)	Unknown	Blank(s)	Blank(s)	I	Blank(s)	Blank(s)	Blank(s)	Blank(s)	Blank(s)	Blank(s)	T1	N0	M0	27	Beam radiation	No/Unknown	20	350	0	0	8200/3: Adenoid cystic carcinoma	Alive	Alive or dead of other cause	128	Alive
27057315	54 years	Female	Black	Married (including common law)	Left - origin of primary	Blank(s)	Undifferentiated; anaplastic; Grade IV	Blank(s)	Blank(s)	III	Blank(s)	Blank(s)	Blank(s)	Blank(s)	Blank(s)	Blank(s)	T3	N0	M0	51	Beam radiation	No/Unknown	41	100	0	0	8200/3: Adenoid cystic carcinoma	Nose, Nasal Cavity and Middle Ear	Dead (attributable to this cancer dx)	118	Dead
27065065	48 years	Female	White	Married (including common law)	Right - origin of primary	Blank(s)	Undifferentiated; anaplastic; Grade IV	Blank(s)	Blank(s)	II	Blank(s)	Blank(s)	Blank(s)	Blank(s)	Blank(s)	Blank(s)	T2	N0	M0	27	Beam radiation	Yes	35	100	0	0	8430/3: Mucoepidermoid carcinoma	Tongue	Dead (attributable to this cancer dx)	81	Dead
27068508	65 years	Male	White	Widowed	Right - origin of primary	Blank(s)	Undifferentiated; anaplastic; Grade IV	Blank(s)	Blank(s)	IVB	Blank(s)	Blank(s)	Blank(s)	Blank(s)	Blank(s)	Blank(s)	T3	N3	M0	27	Beam radiation	No/Unknown	50	100	100	0	8430/3: Mucoepidermoid carcinoma	Lung and Bronchus	Dead (attributable to this cancer dx)	11	Dead
27082726	52 years	Male	Black	Single (never married)	Right - origin of primary	Blank(s)	Moderately differentiated; Grade II	Blank(s)	Blank(s)	III	Blank(s)	Blank(s)	Blank(s)	Blank(s)	Blank(s)	Blank(s)	T3	N0	M0	31	None/Unknown	No/Unknown	28	400	0	0	8200/3: Adenoid cystic carcinoma	Alive	Alive or dead of other cause	126	Alive
27084541	30 years	Male	Asian or Pacific Islander	Separated	Left - origin of primary	Blank(s)	Undifferentiated; anaplastic; Grade IV	Blank(s)	Blank(s)	II	Blank(s)	Blank(s)	Blank(s)	Blank(s)	Blank(s)	Blank(s)	T2	N0	M0	41	Beam radiation	No/Unknown	30	100	0	0	8200/3: Adenoid cystic carcinoma	Salivary Gland	Dead (attributable to this cancer dx)	23	Dead
27086364	51 years	Male	Asian or Pacific Islander	Married (including common law)	Right - origin of primary	Blank(s)	Moderately differentiated; Grade II	Blank(s)	Blank(s)	IVA	Blank(s)	Blank(s)	Blank(s)	Blank(s)	Blank(s)	Blank(s)	T1	N2c	M0	27	Beam radiation	No/Unknown	14	100	400	0	8430/3: Mucoepidermoid carcinoma	Alive	Alive or dead of other cause	124	Alive
27092850	41 years	Female	Black	Single (never married)	Right - origin of primary	Blank(s)	Undifferentiated; anaplastic; Grade IV	Blank(s)	Blank(s)	IVA	Blank(s)	Blank(s)	Blank(s)	Blank(s)	Blank(s)	Blank(s)	T4a	N1	M0	42	Beam radiation	Yes	100	500	100	0	8246/3: Neuroendocrine carcinoma, NOS	Gum and Other Mouth	Dead (attributable to this cancer dx)	14	Dead
27101919	72 years	Female	White	Widowed	Left - origin of primary	Blank(s)	Unknown	Blank(s)	Blank(s)	NA	Blank(s)	Blank(s)	Blank(s)	Blank(s)	Blank(s)	Blank(s)	NA	NA	NA	50	Beam radiation	Yes	53	100	0	0	8980/3: Carcinosarcoma, NOS	Salivary Gland	Dead (attributable to this cancer dx)	4	Dead
27108410	67 years	Male	Asian or Pacific Islander	Divorced	Right - origin of primary	Blank(s)	Unknown	Blank(s)	Blank(s)	I	Blank(s)	Blank(s)	Blank(s)	Blank(s)	Blank(s)	Blank(s)	T1	N0	M0	40	Beam radiation	No/Unknown	19	100	0	0	8200/3: Adenoid cystic carcinoma	Salivary Gland	Dead (attributable to this cancer dx)	10	Dead
27115732	78 years	Female	White	Divorced	Left - origin of primary	Blank(s)	Poorly differentiated; Grade III	Blank(s)	Blank(s)	III	Blank(s)	Blank(s)	Blank(s)	Blank(s)	Blank(s)	Blank(s)	T3	N0	M0	41	None/Unknown	No/Unknown	27	400	0	0	8200/3: Adenoid cystic carcinoma	Nasopharynx	Dead (attributable to this cancer dx)	87	Dead
27117286	88 years	Female	White	Married (including common law)	Left - origin of primary	Blank(s)	Well differentiated; Grade I	Blank(s)	Blank(s)	I	Blank(s)	Blank(s)	Blank(s)	Blank(s)	Blank(s)	Blank(s)	T1	N0	M0	27	None/Unknown	No/Unknown	12	100	0	0	8430/3: Mucoepidermoid carcinoma	Alive	Alive or dead of other cause	122	Alive
27126002	58 years	Male	White	Single (never married)	Right - origin of primary	Blank(s)	Unknown	Blank(s)	Blank(s)	IVA	Blank(s)	Blank(s)	Blank(s)	Blank(s)	Blank(s)	Blank(s)	T4a	N2b	M0	50	Beam radiation	No/Unknown	999	500	290	0	8430/3: Mucoepidermoid carcinoma	Other Oral Cavity and Pharynx	Dead (attributable to this cancer dx)	27	Dead
27134705	34 years	Female	White	Married (including common law)	Left - origin of primary	Blank(s)	Poorly differentiated; Grade III	Blank(s)	Blank(s)	IVC	Blank(s)	Blank(s)	Blank(s)	Blank(s)	Blank(s)	Blank(s)	T1	N1	M1	20	None/Unknown	No/Unknown	20	300	100	40	8200/3: Adenoid cystic carcinoma	Salivary Gland	Dead (attributable to this cancer dx)	27	Dead
27140173	89 years	Female	White	Single (never married)	Left - origin of primary	Blank(s)	Unknown	Blank(s)	Blank(s)	UNK Stage	Blank(s)	Blank(s)	Blank(s)	Blank(s)	Blank(s)	Blank(s)	TX	N1	M0	0	Beam radiation	No/Unknown	24	999	100	0	8247/3: Merkel cell carcinoma	Alive	Alive or dead of other cause	115	Alive
27154487	60 years	Male	White	Married (including common law)	Right - origin of primary	Blank(s)	Moderately differentiated; Grade II	Blank(s)	Blank(s)	IVA	Blank(s)	Blank(s)	Blank(s)	Blank(s)	Blank(s)	Blank(s)	T4a	N2c	M0	27	Radiation, NOS method or source not specified	No/Unknown	19	500	400	0	8070/3: Squamous cell carcinoma, NOS	Lip	Dead (attributable to this cancer dx)	16	Dead
27173732	75 years	Male	White	Married (including common law)	Left - origin of primary	Blank(s)	Moderately differentiated; Grade II	Blank(s)	Blank(s)	III	Blank(s)	Blank(s)	Blank(s)	Blank(s)	Blank(s)	Blank(s)	T3	N0	M0	31	None/Unknown	No/Unknown	25	400	0	0	8147/3: Basal cell adenocarcinoma	Alive	Alive or dead of other cause	115	Alive
27177095	77 years	Male	White	Married (including common law)	Right - origin of primary	Blank(s)	Poorly differentiated; Grade III	Blank(s)	Blank(s)	II	Blank(s)	Blank(s)	Blank(s)	Blank(s)	Blank(s)	Blank(s)	T2	N0	M0	90	Beam radiation	No/Unknown	25	100	0	0	8200/3: Adenoid cystic carcinoma	Cerebrovascular Diseases	Alive or dead of other cause	53	Dead
27193037	89 years	Male	White	Widowed	Left - origin of primary	Blank(s)	Well differentiated; Grade I	Blank(s)	Blank(s)	II	Blank(s)	Blank(s)	Blank(s)	Blank(s)	Blank(s)	Blank(s)	T2	N0	M0	27	None/Unknown	No/Unknown	38	300	0	0	8430/3: Mucoepidermoid carcinoma	Diseases of Heart	Alive or dead of other cause	88	Dead
27198011	30 years	Female	Black	Single (never married)	Right - origin of primary	Blank(s)	Moderately differentiated; Grade II	Blank(s)	Blank(s)	I	Blank(s)	Blank(s)	Blank(s)	Blank(s)	Blank(s)	Blank(s)	T1	N0	M0	27	Refused (1988+)	No/Unknown	12	100	0	0	8200/3: Adenoid cystic carcinoma	Alive	Alive or dead of other cause	116	Alive
27200235	32 years	Female	White	Single (never married)	Right - origin of primary	Blank(s)	Moderately differentiated; Grade II	Blank(s)	Blank(s)	I	Blank(s)	Blank(s)	Blank(s)	Blank(s)	Blank(s)	Blank(s)	T1	N0	M0	41	Beam radiation	No/Unknown	11	100	0	0	8430/3: Mucoepidermoid carcinoma	Alive	Alive or dead of other cause	105	Alive
27208641	51 years	Female	White	Widowed	Left - origin of primary	Blank(s)	Moderately differentiated; Grade II	Blank(s)	Blank(s)	IVC	Blank(s)	Blank(s)	Blank(s)	Blank(s)	Blank(s)	Blank(s)	T4a	N0	M1	40	Beam radiation	No/Unknown	50	500	0	40	8200/3: Adenoid cystic carcinoma	Alive	Alive or dead of other cause	111	Alive
27212662	48 years	Male	White	Single (never married)	Right - origin of primary	Blank(s)	Poorly differentiated; Grade III	Blank(s)	Blank(s)	III	Blank(s)	Blank(s)	Blank(s)	Blank(s)	Blank(s)	Blank(s)	T3	N0	M0	40	Beam radiation	No/Unknown	15	400	0	0	8941/3: Carcinoma in pleomorphic adenoma	Alive	Alive or dead of other cause	104	Alive
27213804	73 years	Female	Black	Single (never married)	Left - origin of primary	Blank(s)	Poorly differentiated; Grade III	Blank(s)	Blank(s)	IVB	Blank(s)	Blank(s)	Blank(s)	Blank(s)	Blank(s)	Blank(s)	T4b	N0	M0	0	None/Unknown	Yes	70	800	0	0	8070/3: Squamous cell carcinoma, NOS	Colon excluding Rectum	Alive or dead of other cause	0	Dead
27215147	66 years	Male	Asian or Pacific Islander	Married (including common law)	Right - origin of primary	Blank(s)	Unknown	Blank(s)	Blank(s)	UNK Stage	Blank(s)	Blank(s)	Blank(s)	Blank(s)	Blank(s)	Blank(s)	T3	NX	M0	27	None/Unknown	No/Unknown	50	100	999	0	8010/3: Carcinoma, NOS	Alive	Alive or dead of other cause	0	Alive
27216036	33 years	Male	White	Single (never married)	Left - origin of primary	Blank(s)	Moderately differentiated; Grade II	Blank(s)	Blank(s)	UNK Stage	Blank(s)	Blank(s)	Blank(s)	Blank(s)	Blank(s)	Blank(s)	TX	N0	M0	40	None/Unknown	No/Unknown	35	999	0	0	8430/3: Mucoepidermoid carcinoma	Alive	Alive or dead of other cause	105	Alive
27217675	31 years	Female	White	Married (including common law)	Left - origin of primary	Blank(s)	Moderately differentiated; Grade II	Blank(s)	Blank(s)	III	Blank(s)	Blank(s)	Blank(s)	Blank(s)	Blank(s)	Blank(s)	T3	N0	M0	31	None/Unknown	No/Unknown	30	400	0	0	8200/3: Adenoid cystic carcinoma	Alive	Alive or dead of other cause	4	Alive
27223886	72 years	Male	White	Married (including common law)	Left - origin of primary	Blank(s)	Moderately differentiated; Grade II	Blank(s)	Blank(s)	UNK Stage	Blank(s)	Blank(s)	Blank(s)	Blank(s)	Blank(s)	Blank(s)	TX	N1	M0	27	Beam radiation	Yes	999	999	100	0	8070/3: Squamous cell carcinoma, NOS	Alive	Alive or dead of other cause	101	Alive
27224724	70 years	Female	White	Married (including common law)	Right - origin of primary	Blank(s)	Unknown	Blank(s)	Blank(s)	I	Blank(s)	Blank(s)	Blank(s)	Blank(s)	Blank(s)	Blank(s)	T1	N0	M0	0	None/Unknown	No/Unknown	20	100	0	0	8010/3: Carcinoma, NOS	Alive	Alive or dead of other cause	114	Alive
27233726	32 years	Male	White	Single (never married)	Left - origin of primary	Blank(s)	Unknown	Blank(s)	Blank(s)	IVA	Blank(s)	Blank(s)	Blank(s)	Blank(s)	Blank(s)	Blank(s)	T4a	N2a	M0	50	Beam radiation	No/Unknown	70	500	100	0	8941/3: Carcinoma in pleomorphic adenoma	Salivary Gland	Dead (attributable to this cancer dx)	20	Dead
27245296	41 years	Male	White	Married (including common law)	Left - origin of primary	Blank(s)	Well differentiated; Grade I	Blank(s)	Blank(s)	III	Blank(s)	Blank(s)	Blank(s)	Blank(s)	Blank(s)	Blank(s)	T3	N0	M0	41	Beam radiation	No/Unknown	40	402	0	0	8200/3: Adenoid cystic carcinoma	Salivary Gland	Dead (attributable to this cancer dx)	35	Dead
27248065	43 years	Male	Asian or Pacific Islander	Married (including common law)	Paired site, but no information concerning laterality	Blank(s)	Poorly differentiated; Grade III	Blank(s)	Blank(s)	UNK Stage	Blank(s)	Blank(s)	Blank(s)	Blank(s)	Blank(s)	Blank(s)	TX	NX	MX	0	None/Unknown	No/Unknown	999	999	999	99	8070/3: Squamous cell carcinoma, NOS	Alive	Alive or dead of other cause	106	Alive
27254848	47 years	Male	Asian or Pacific Islander	Married (including common law)	Left - origin of primary	Blank(s)	Well differentiated; Grade I	Blank(s)	Blank(s)	II	Blank(s)	Blank(s)	Blank(s)	Blank(s)	Blank(s)	Blank(s)	T2	N0	M0	30	Beam radiation	No/Unknown	21	100	0	0	8200/3: Adenoid cystic carcinoma	Alive	Alive or dead of other cause	97	Alive
27256919	52 years	Male	White	Divorced	Right - origin of primary	Blank(s)	Poorly differentiated; Grade III	Blank(s)	Blank(s)	IVA	Blank(s)	Blank(s)	Blank(s)	Blank(s)	Blank(s)	Blank(s)	T4a	N2b	M0	50	None/Unknown	No/Unknown	65	500	290	0	8072/3: Squamous cell carcinoma, large cell, nonkeratinizing, NOS	State DC not available or state DC available but no COD	Dead (missing/unknown COD)	14	Dead
27264755	60 years	Male	White	Single (never married)	Right - origin of primary	Blank(s)	Moderately differentiated; Grade II	Blank(s)	Blank(s)	IVA	Blank(s)	Blank(s)	Blank(s)	Blank(s)	Blank(s)	Blank(s)	T4a	N2b	M0	53	Beam radiation	Yes	41	600	200	0	8070/3: Squamous cell carcinoma, NOS	Miscellaneous Malignant Cancer	Dead (attributable to this cancer dx)	23	Dead
27268271	59 years	Male	White	Married (including common law)	Left - origin of primary	Blank(s)	Unknown	Blank(s)	Blank(s)	III	Blank(s)	Blank(s)	Blank(s)	Blank(s)	Blank(s)	Blank(s)	T3	N0	M0	40	None/Unknown	No/Unknown	55	400	0	0	8982/3: Malignant myoepithelioma	Alive	Alive or dead of other cause	107	Alive
27274034	42 years	Male	White	Single (never married)	Left - origin of primary	Blank(s)	Poorly differentiated; Grade III	Blank(s)	Blank(s)	IVC	Blank(s)	Blank(s)	Blank(s)	Blank(s)	Blank(s)	Blank(s)	T4a	N2b	M1	27	Beam radiation	No/Unknown	30	500	220	40	8140/3: Adenocarcinoma, NOS	Salivary Gland	Dead (attributable to this cancer dx)	32	Dead
27279490	73 years	Female	White	Married (including common law)	Right - origin of primary	Blank(s)	Poorly differentiated; Grade III	Blank(s)	Blank(s)	III	Blank(s)	Blank(s)	Blank(s)	Blank(s)	Blank(s)	Blank(s)	T3	N1	M0	50	None/Unknown	No/Unknown	35	400	100	0	8200/3: Adenoid cystic carcinoma	Salivary Gland	Dead (attributable to this cancer dx)	15	Dead
27290496	55 years	Male	White	Married (including common law)	Right - origin of primary	Blank(s)	Poorly differentiated; Grade III	Blank(s)	Blank(s)	IVA	Blank(s)	Blank(s)	Blank(s)	Blank(s)	Blank(s)	Blank(s)	T4a	N2b	M0	27	Beam radiation	No/Unknown	999	450	220	0	8070/3: Squamous cell carcinoma, NOS	Miscellaneous Malignant Cancer	Dead (attributable to this cancer dx)	21	Dead
27296311	89 years	Female	White	Widowed	Right - origin of primary	Blank(s)	Moderately differentiated; Grade II	Blank(s)	Blank(s)	III	Blank(s)	Blank(s)	Blank(s)	Blank(s)	Blank(s)	Blank(s)	T2	N1	M0	53	Beam radiation	No/Unknown	30	100	100	0	8070/3: Squamous cell carcinoma, NOS	Diseases of Heart	Alive or dead of other cause	41	Dead
27302756	71 years	Male	White	Widowed	Right - origin of primary	Blank(s)	Moderately differentiated; Grade II	Blank(s)	Blank(s)	I	Blank(s)	Blank(s)	Blank(s)	Blank(s)	Blank(s)	Blank(s)	T1	N0	M0	31	Beam radiation	No/Unknown	14	100	0	0	8200/3: Adenoid cystic carcinoma	Alive	Alive or dead of other cause	90	Alive
27303433	51 years	Female	White	Single (never married)	Right - origin of primary	Blank(s)	Unknown	Blank(s)	Blank(s)	UNK Stage	Blank(s)	Blank(s)	Blank(s)	Blank(s)	Blank(s)	Blank(s)	TX	N0	M0	0	None/Unknown	No/Unknown	40	999	0	0	8071/3: Squamous cell carcinoma, keratinizing, NOS	Miscellaneous Malignant Cancer	Dead (attributable to this cancer dx)	14	Dead
27305745	51 years	Female	White	Single (never married)	Left - origin of primary	Blank(s)	Unknown	Blank(s)	Blank(s)	UNK Stage	Blank(s)	Blank(s)	Blank(s)	Blank(s)	Blank(s)	Blank(s)	TX	NX	MX	0	None/Unknown	No/Unknown	999	999	999	99	8562/3: Epithelial-myoepithelial carcinoma	Alive	Alive or dead of other cause	90	Alive
27314597	44 years	Male	White	Married (including common law)	Left - origin of primary	Blank(s)	Moderately differentiated; Grade II	Blank(s)	Blank(s)	III	Blank(s)	Blank(s)	Blank(s)	Blank(s)	Blank(s)	Blank(s)	T3	N0	M0	30	Beam radiation	No/Unknown	38	400	0	0	8430/3: Mucoepidermoid carcinoma	Alive	Alive or dead of other cause	90	Alive
27323541	49 years	Female	White	Married (including common law)	Right - origin of primary	Blank(s)	Well differentiated; Grade I	Blank(s)	Blank(s)	III	Blank(s)	Blank(s)	Blank(s)	Blank(s)	Blank(s)	Blank(s)	T3	N1	M0	30	Beam radiation	No/Unknown	30	400	100	0	8200/3: Adenoid cystic carcinoma	Alive	Alive or dead of other cause	88	Alive
27324499	89 years	Female	White	Widowed	Left - origin of primary	Blank(s)	Poorly differentiated; Grade III	Blank(s)	Blank(s)	III	Blank(s)	Blank(s)	Blank(s)	Blank(s)	Blank(s)	Blank(s)	T3	N0	M0	0	None/Unknown	No/Unknown	80	100	0	0	8140/3: Adenocarcinoma, NOS	Thyroid	Dead (attributable to this cancer dx)	2	Dead
27326432	80 years	Male	White	Married (including common law)	Left - origin of primary	Blank(s)	Unknown	Blank(s)	Blank(s)	UNK Stage	Blank(s)	Blank(s)	Blank(s)	Blank(s)	Blank(s)	Blank(s)	TX	N0	M0	0	None/Unknown	No/Unknown	999	999	0	0	8070/3: Squamous cell carcinoma, NOS	Miscellaneous Malignant Cancer	Dead (attributable to this cancer dx)	14	Dead
27336561	84 years	Female	White	Widowed	Left - origin of primary	Blank(s)	Poorly differentiated; Grade III	Blank(s)	4A	Blank(s)	Blank(s)	Blank(s)	Blank(s)	p4A	p1	c0	Blank(s)	Blank(s)	Blank(s)	53	None/Unknown	No/Unknown	Blank(s)	Blank(s)	Blank(s)	Blank(s)	8140/3: Adenocarcinoma, NOS	Salivary Gland	Dead (attributable to this cancer dx)	9	Dead
27338035	49 years	Male	White	Married (including common law)	Left - origin of primary	Blank(s)	Moderately differentiated; Grade II	Blank(s)	Blank(s)	III	Blank(s)	Blank(s)	Blank(s)	Blank(s)	Blank(s)	Blank(s)	T3	N0	M0	20	None/Unknown	No/Unknown	20	408	0	0	8430/3: Mucoepidermoid carcinoma	Alive	Alive or dead of other cause	85	Alive
27338362	77 years	Female	Asian or Pacific Islander	Widowed	Left - origin of primary	Blank(s)	Moderately differentiated; Grade II	Blank(s)	Blank(s)	II	Blank(s)	Blank(s)	Blank(s)	Blank(s)	Blank(s)	Blank(s)	T2	N0	M0	40	Beam radiation	No/Unknown	22	100	0	0	8560/3: Adenosquamous carcinoma	Alive	Alive or dead of other cause	84	Alive
27358074	74 years	Male	Asian or Pacific Islander	Married (including common law)	Right - origin of primary	Blank(s)	Moderately differentiated; Grade II	Blank(s)	Blank(s)	I	Blank(s)	Blank(s)	Blank(s)	Blank(s)	Blank(s)	Blank(s)	T1	N0	M0	27	Beam radiation	No/Unknown	10	100	0	0	8200/3: Adenoid cystic carcinoma	Alive	Alive or dead of other cause	58	Alive
27360029	75 years	Female	Black	Married (including common law)	Left - origin of primary	Blank(s)	Moderately differentiated; Grade II	Blank(s)	Blank(s)	III	Blank(s)	Blank(s)	Blank(s)	Blank(s)	Blank(s)	Blank(s)	T2	N1	M0	27	None/Unknown	No/Unknown	25	100	100	0	8070/3: Squamous cell carcinoma, NOS	Tongue	Dead (attributable to this cancer dx)	23	Dead
27363981	44 years	Female	White	Married (including common law)	Left - origin of primary	Blank(s)	Moderately differentiated; Grade II	Blank(s)	Blank(s)	II	Blank(s)	Blank(s)	Blank(s)	Blank(s)	Blank(s)	Blank(s)	T2	N0	M0	31	Beam radiation	Yes	38	100	0	0	8200/3: Adenoid cystic carcinoma	Alive	Alive or dead of other cause	81	Alive
27364294	51 years	Male	White	Divorced	Right - origin of primary	Blank(s)	Undifferentiated; anaplastic; Grade IV	Blank(s)	Blank(s)	IVC	Blank(s)	Blank(s)	Blank(s)	Blank(s)	Blank(s)	Blank(s)	TX	N2b	M1	40	Beam radiation	Yes	999	300	200	40	8430/3: Mucoepidermoid carcinoma	Lung and Bronchus	Dead (attributable to this cancer dx)	52	Dead
27376773	56 years	Female	White	Married (including common law)	Left - origin of primary	Blank(s)	Poorly differentiated; Grade III	Blank(s)	Blank(s)	III	Blank(s)	Blank(s)	Blank(s)	Blank(s)	Blank(s)	Blank(s)	T2	N1	M0	30	Recommended, unknown if administered	No/Unknown	994	310	120	0	8140/3: Adenocarcinoma, NOS	Alive	Alive or dead of other cause	19	Alive
27377607	69 years	Female	Asian or Pacific Islander	Widowed	Left - origin of primary	Blank(s)	Unknown	Blank(s)	Blank(s)	UNK Stage	Blank(s)	Blank(s)	Blank(s)	Blank(s)	Blank(s)	Blank(s)	TX	N0	M0	30	None/Unknown	No/Unknown	999	100	0	0	8941/3: Carcinoma in pleomorphic adenoma	Alive	Alive or dead of other cause	57	Alive
27379616	66 years	Male	Black	Single (never married)	Only one side - side unspecified	Blank(s)	Unknown	Blank(s)	Blank(s)	IVC	Blank(s)	Blank(s)	Blank(s)	Blank(s)	Blank(s)	Blank(s)	TX	N0	M1	0	None/Unknown	No/Unknown	999	999	0	40	8140/3: Adenocarcinoma, NOS	Miscellaneous Malignant Cancer	Dead (attributable to this cancer dx)	0	Dead
27382299	59 years	Female	White	Married (including common law)	Right - origin of primary	Blank(s)	Well differentiated; Grade I	Blank(s)	Blank(s)	I	Blank(s)	Blank(s)	Blank(s)	Blank(s)	Blank(s)	Blank(s)	T1	N0	M0	30	None/Unknown	No/Unknown	20	300	0	0	8430/3: Mucoepidermoid carcinoma	Alive	Alive or dead of other cause	74	Alive
27383985	60 years	Male	White	Separated	Left - origin of primary	Blank(s)	Unknown	Blank(s)	Blank(s)	UNK Stage	Blank(s)	Blank(s)	Blank(s)	Blank(s)	Blank(s)	Blank(s)	TX	NX	MX	90	Beam radiation	Yes	999	999	999	99	8560/3: Adenosquamous carcinoma	Salivary Gland	Dead (attributable to this cancer dx)	10	Dead
27398461	91 years	Male	White	Widowed	Left - origin of primary	Blank(s)	Well differentiated; Grade I	Blank(s)	Blank(s)	I	Blank(s)	Blank(s)	Blank(s)	Blank(s)	Blank(s)	Blank(s)	T1	N0	M0	0	Beam radiation	No/Unknown	20	100	0	0	8070/3: Squamous cell carcinoma, NOS	Alzheimers (ICD-9 and 10 only)	Alive or dead of other cause	4	Dead
27404692	34 years	Female	White	Single (never married)	Left - origin of primary	Blank(s)	Well differentiated; Grade I	Blank(s)	Blank(s)	I	Blank(s)	Blank(s)	Blank(s)	Blank(s)	Blank(s)	Blank(s)	T1	N0	M0	30	Beam radiation	No/Unknown	18	100	0	0	8200/3: Adenoid cystic carcinoma	Alive	Alive or dead of other cause	75	Alive
27405218	54 years	Male	Asian or Pacific Islander	Married (including common law)	Right - origin of primary	Blank(s)	Well differentiated; Grade I	Blank(s)	Blank(s)	II	Blank(s)	Blank(s)	Blank(s)	Blank(s)	Blank(s)	Blank(s)	T2	N0	M0	27	None/Unknown	No/Unknown	25	300	0	0	8430/3: Mucoepidermoid carcinoma	Alive	Alive or dead of other cause	74	Alive
27406380	83 years	Male	White	Married (including common law)	Left - origin of primary	Blank(s)	Poorly differentiated; Grade III	Blank(s)	Blank(s)	IVC	Blank(s)	Blank(s)	Blank(s)	Blank(s)	Blank(s)	Blank(s)	TX	N2c	M1	0	Beam radiation	Yes	999	999	410	10	8140/3: Adenocarcinoma, NOS	Salivary Gland	Dead (attributable to this cancer dx)	38	Dead
27413644	43 years	Male	Asian or Pacific Islander	Married (including common law)	Left - origin of primary	Blank(s)	Moderately differentiated; Grade II	Blank(s)	Blank(s)	II	Blank(s)	Blank(s)	Blank(s)	Blank(s)	Blank(s)	Blank(s)	T2	N0	M0	31	Beam radiation	No/Unknown	30	100	0	0	8562/3: Epithelial-myoepithelial carcinoma	Salivary Gland	Dead (attributable to this cancer dx)	62	Dead
27415985	64 years	Male	White	Married (including common law)	Left - origin of primary	Blank(s)	Poorly differentiated; Grade III	Blank(s)	Blank(s)	IVA	Blank(s)	Blank(s)	Blank(s)	Blank(s)	Blank(s)	Blank(s)	T2	N2b	M0	32	Beam radiation	Yes	21	310	220	0	8430/3: Mucoepidermoid carcinoma	Alive	Alive or dead of other cause	77	Alive
27420785	40 years	Male	Asian or Pacific Islander	Married (including common law)	Left - origin of primary	Blank(s)	Poorly differentiated; Grade III	Blank(s)	Blank(s)	IVC	Blank(s)	Blank(s)	Blank(s)	Blank(s)	Blank(s)	Blank(s)	T2	N1	M1	0	Beam radiation	Yes	31	100	800	40	8070/3: Squamous cell carcinoma, NOS	Esophagus	Dead (attributable to this cancer dx)	15	Dead
27422071	63 years	Male	White	Married (including common law)	Right - origin of primary	Blank(s)	Moderately differentiated; Grade II	Blank(s)	Blank(s)	IVA	Blank(s)	Blank(s)	Blank(s)	Blank(s)	Blank(s)	Blank(s)	T4a	N0	M0	90	Recommended, unknown if administered	No/Unknown	30	450	0	0	8200/3: Adenoid cystic carcinoma	Alive	Alive or dead of other cause	74	Alive
27428562	66 years	Male	White	Single (never married)	Left - origin of primary	Blank(s)	Unknown	Blank(s)	Blank(s)	UNK Stage	Blank(s)	Blank(s)	Blank(s)	Blank(s)	Blank(s)	Blank(s)	TX	N1	MX	0	Beam radiation	No/Unknown	999	999	300	99	8070/3: Squamous cell carcinoma, NOS	Diseases of Heart	Alive or dead of other cause	6	Dead
27437711	73 years	Male	Asian or Pacific Islander	Married (including common law)	Right - origin of primary	Blank(s)	Poorly differentiated; Grade III	Blank(s)	Blank(s)	III	Blank(s)	Blank(s)	Blank(s)	Blank(s)	Blank(s)	Blank(s)	T3	N0	M0	30	None/Unknown	No/Unknown	70	400	0	0	8500/3: Infiltrating duct carcinoma, NOS	Alive	Alive or dead of other cause	67	Alive
27437836	69 years	Male	White	Separated	Right - origin of primary	Blank(s)	Poorly differentiated; Grade III	Blank(s)	Blank(s)	IVA	Blank(s)	Blank(s)	Blank(s)	Blank(s)	Blank(s)	Blank(s)	T3	N2b	M0	30	Beam radiation	Yes	50	350	200	0	8200/3: Adenoid cystic carcinoma	Miscellaneous Malignant Cancer	Dead (attributable to this cancer dx)	26	Dead
27440733	63 years	Male	Black	Single (never married)	Left - origin of primary	Blank(s)	Unknown	Blank(s)	Blank(s)	II	Blank(s)	Blank(s)	Blank(s)	Blank(s)	Blank(s)	Blank(s)	T2	N0	M0	27	None/Unknown	No/Unknown	35	100	0	0	8072/3: Squamous cell carcinoma, large cell, nonkeratinizing, NOS	Alive	Alive or dead of other cause	65	Alive
27441308	71 years	Male	Asian or Pacific Islander	Married (including common law)	Right - origin of primary	Blank(s)	Undifferentiated; anaplastic; Grade IV	Blank(s)	Blank(s)	I	Blank(s)	Blank(s)	Blank(s)	Blank(s)	Blank(s)	Blank(s)	T1	N0	M0	20	None/Unknown	No/Unknown	14	100	0	0	8941/3: Carcinoma in pleomorphic adenoma	Alive	Alive or dead of other cause	65	Alive
27444865	77 years	Male	White	Married (including common law)	Left - origin of primary	Blank(s)	Undifferentiated; anaplastic; Grade IV	Blank(s)	Blank(s)	IVC	Blank(s)	Blank(s)	Blank(s)	Blank(s)	Blank(s)	Blank(s)	T2	N2b	M1	30	None/Unknown	No/Unknown	30	100	220	40	8550/3: Acinar cell carcinoma	Salivary Gland	Dead (attributable to this cancer dx)	9	Dead
27445362	47 years	Female	Asian or Pacific Islander	Single (never married)	Left - origin of primary	Blank(s)	Well differentiated; Grade I	Blank(s)	Blank(s)	II	Blank(s)	Blank(s)	Blank(s)	Blank(s)	Blank(s)	Blank(s)	T2	N0	M0	27	None/Unknown	No/Unknown	28	100	0	0	8200/3: Adenoid cystic carcinoma	Alive	Alive or dead of other cause	65	Alive
27457218	32 years	Male	White	Single (never married)	Right - origin of primary	Blank(s)	Undifferentiated; anaplastic; Grade IV	Blank(s)	Blank(s)	IVC	Blank(s)	Blank(s)	Blank(s)	Blank(s)	Blank(s)	Blank(s)	T3	N2c	M1	27	Beam radiation	Yes	40	408	490	50	8200/3: Adenoid cystic carcinoma	Miscellaneous Malignant Cancer	Dead (attributable to this cancer dx)	12	Dead
27462016	74 years	Female	White	Single (never married)	Right - origin of primary	Blank(s)	Poorly differentiated; Grade III	Blank(s)	Blank(s)	II	Blank(s)	Blank(s)	Blank(s)	Blank(s)	Blank(s)	Blank(s)	T2	N0	M0	31	None/Unknown	No/Unknown	35	350	0	0	8562/3: Epithelial-myoepithelial carcinoma	Salivary Gland	Dead (attributable to this cancer dx)	32	Dead
27464766	32 years	Female	White	Single (never married)	Left - origin of primary	Blank(s)	Poorly differentiated; Grade III	Blank(s)	Blank(s)	I	Blank(s)	Blank(s)	Blank(s)	Blank(s)	Blank(s)	Blank(s)	T1	N0	M0	30	Beam radiation	No/Unknown	15	100	0	0	8500/3: Infiltrating duct carcinoma, NOS	Alive	Alive or dead of other cause	62	Alive
27465148	43 years	Male	Asian or Pacific Islander	Married (including common law)	Right - origin of primary	Blank(s)	Moderately differentiated; Grade II	Blank(s)	Blank(s)	I	Blank(s)	Blank(s)	Blank(s)	Blank(s)	Blank(s)	Blank(s)	T1	N0	M0	30	None/Unknown	No/Unknown	20	100	0	0	8430/3: Mucoepidermoid carcinoma	Alive	Alive or dead of other cause	62	Alive
27468150	69 years	Female	White	Married (including common law)	Right - origin of primary	Blank(s)	Unknown	Blank(s)	Blank(s)	II	Blank(s)	Blank(s)	Blank(s)	Blank(s)	Blank(s)	Blank(s)	T2	N0	M0	42	None/Unknown	No/Unknown	23	100	0	0	8430/3: Mucoepidermoid carcinoma	Alive	Alive or dead of other cause	66	Alive
27477647	43 years	Male	White	Married (including common law)	Right - origin of primary	Blank(s)	Undifferentiated; anaplastic; Grade IV	Blank(s)	Blank(s)	UNK Stage	Blank(s)	Blank(s)	Blank(s)	Blank(s)	Blank(s)	Blank(s)	T3	N1	MX	20	None/Unknown	No/Unknown	45	400	100	99	8070/3: Squamous cell carcinoma, NOS	Alive	Alive or dead of other cause	6	Alive
27484866	45 years	Female	White	Married (including common law)	Left - origin of primary	Blank(s)	Moderately differentiated; Grade II	Blank(s)	Blank(s)	II	Blank(s)	Blank(s)	Blank(s)	Blank(s)	Blank(s)	Blank(s)	T2	N0	M0	31	Beam radiation	No/Unknown	25	100	0	0	8200/3: Adenoid cystic carcinoma	Alive	Alive or dead of other cause	63	Alive
27491546	38 years	Female	White	Single (never married)	Right - origin of primary	Blank(s)	Unknown	Blank(s)	Blank(s)	IVC	Blank(s)	Blank(s)	Blank(s)	Blank(s)	Blank(s)	Blank(s)	TX	N1	M1	0	None/Unknown	No/Unknown	999	999	100	40	8200/3: Adenoid cystic carcinoma	Salivary Gland	Dead (attributable to this cancer dx)	40	Dead
27493316	46 years	Female	Asian or Pacific Islander	Married (including common law)	Left - origin of primary	Blank(s)	Unknown	Blank(s)	Blank(s)	UNK Stage	Blank(s)	Blank(s)	Blank(s)	Blank(s)	Blank(s)	Blank(s)	TX	NX	M0	0	None/Unknown	No/Unknown	15	999	999	0	8010/3: Carcinoma, NOS	Alive	Alive or dead of other cause	58	Alive
27500596	62 years	Male	White	Single (never married)	Left - origin of primary	Blank(s)	Undifferentiated; anaplastic; Grade IV	Blank(s)	Blank(s)	UNK Stage	Blank(s)	Blank(s)	Blank(s)	Blank(s)	Blank(s)	Blank(s)	T3	NX	M0	40	None/Unknown	No/Unknown	20	408	999	0	8200/3: Adenoid cystic carcinoma	Alive	Alive or dead of other cause	56	Alive
27502642	35 years	Male	Asian or Pacific Islander	Married (including common law)	Right - origin of primary	Blank(s)	Unknown	Blank(s)	Blank(s)	I	Blank(s)	Blank(s)	Blank(s)	Blank(s)	Blank(s)	Blank(s)	T1	N0	M0	40	Beam radiation	No/Unknown	18	100	0	0	8941/3: Carcinoma in pleomorphic adenoma	Alive	Alive or dead of other cause	58	Alive
27513038	66 years	Female	White	Single (never married)	Right - origin of primary	Blank(s)	Unknown	Blank(s)	Blank(s)	IVA	Blank(s)	Blank(s)	Blank(s)	Blank(s)	Blank(s)	Blank(s)	T4a	N0	M0	41	None/Unknown	No/Unknown	10	500	0	0	8200/3: Adenoid cystic carcinoma	Alive	Alive or dead of other cause	54	Alive
27536884	31 years	Female	White	Married (including common law)	Right - origin of primary	Blank(s)	Well differentiated; Grade I	Blank(s)	Blank(s)	I	Blank(s)	Blank(s)	Blank(s)	Blank(s)	Blank(s)	Blank(s)	T1	N0	M0	27	None/Unknown	No/Unknown	17	100	0	0	8200/3: Adenoid cystic carcinoma	Alive	Alive or dead of other cause	50	Alive
27558103	50 years	Male	White	Unknown	Left - origin of primary	Blank(s)	Unknown	Blank(s)	Blank(s)	II	Blank(s)	Blank(s)	Blank(s)	Blank(s)	Blank(s)	Blank(s)	T2	N0	M0	27	None/Unknown	No/Unknown	25	100	0	0	8201/3: Cribriform carcinoma, NOS	Alive	Alive or dead of other cause	83	Alive
27574018	82 years	Male	White	Married (including common law)	Left - origin of primary	Blank(s)	Poorly differentiated; Grade III	Blank(s)	4A	Blank(s)	Blank(s)	Blank(s)	Blank(s)	p4A	p2B	c0	Blank(s)	Blank(s)	Blank(s)	20	Beam radiation	Yes	Blank(s)	Blank(s)	Blank(s)	Blank(s)	8071/3: Squamous cell carcinoma, keratinizing, NOS	Miscellaneous Malignant Cancer	Dead (attributable to this cancer dx)	6	Dead
27583476	52 years	Male	White	Married (including common law)	Left - origin of primary	Blank(s)	Well differentiated; Grade I	Blank(s)	1	Blank(s)	Blank(s)	Blank(s)	Blank(s)	c1	c0	c0	Blank(s)	Blank(s)	Blank(s)	0	None/Unknown	No/Unknown	Blank(s)	Blank(s)	Blank(s)	Blank(s)	8430/3: Mucoepidermoid carcinoma	Alive	Alive or dead of other cause	45	Alive
27596104	54 years	Female	Unknown	Unknown	Right - origin of primary	Blank(s)	Moderately differentiated; Grade II	Blank(s)	Blank(s)	UNK Stage	Blank(s)	Blank(s)	Blank(s)	Blank(s)	Blank(s)	Blank(s)	TX	NX	M0	0	None/Unknown	No/Unknown	22	999	999	0	8147/3: Basal cell adenocarcinoma	Alive	Alive or dead of other cause	0	Alive
27599083	90 years	Male	White	Married (including common law)	Left - origin of primary	Blank(s)	Poorly differentiated; Grade III	Blank(s)	4C	Blank(s)	Blank(s)	Blank(s)	Blank(s)	p4A	p2B	c1	Blank(s)	Blank(s)	Blank(s)	30	Beam radiation	No/Unknown	Blank(s)	Blank(s)	Blank(s)	Blank(s)	8246/3: Neuroendocrine carcinoma, NOS	Non-Melanoma Skin	Dead (attributable to this cancer dx)	7	Dead
27629224	56 years	Male	Unknown	Single (never married)	Right - origin of primary	Blank(s)	Well differentiated; Grade I	Blank(s)	2	Blank(s)	Blank(s)	Blank(s)	Blank(s)	p2	p0	c0	Blank(s)	Blank(s)	Blank(s)	27	Recommended, unknown if administered	No/Unknown	Blank(s)	Blank(s)	Blank(s)	Blank(s)	8562/3: Epithelial-myoepithelial carcinoma	Alive	Alive or dead of other cause	31	Alive
27633837	60 years	Male	White	Married (including common law)	Right - origin of primary	Blank(s)	Moderately differentiated; Grade II	Blank(s)	3	Blank(s)	Blank(s)	Blank(s)	Blank(s)	p3	p0	c0	Blank(s)	Blank(s)	Blank(s)	30	None/Unknown	No/Unknown	Blank(s)	Blank(s)	Blank(s)	Blank(s)	8200/3: Adenoid cystic carcinoma	Alive	Alive or dead of other cause	38	Alive
27645528	66 years	Male	Black	Married (including common law)	Right - origin of primary	Blank(s)	Moderately differentiated; Grade II	Blank(s)	2	Blank(s)	Blank(s)	Blank(s)	Blank(s)	p2	p0	c0	Blank(s)	Blank(s)	Blank(s)	50	Beam radiation	No/Unknown	Blank(s)	Blank(s)	Blank(s)	Blank(s)	8200/3: Adenoid cystic carcinoma	Alive	Alive or dead of other cause	33	Alive
27649995	82 years	Female	White	Married (including common law)	Right - origin of primary	Blank(s)	Moderately differentiated; Grade II	Blank(s)	4C	Blank(s)	Blank(s)	Blank(s)	Blank(s)	p3	p0	c1	Blank(s)	Blank(s)	Blank(s)	50	Beam radiation	No/Unknown	Blank(s)	Blank(s)	Blank(s)	Blank(s)	8480/3: Mucinous adenocarcinoma	Gum and Other Mouth	Dead (attributable to this cancer dx)	30	Dead
27658489	63 years	Female	Black	Married (including common law)	Right - origin of primary	Blank(s)	Unknown	Blank(s)	3	Blank(s)	Blank(s)	Blank(s)	Blank(s)	p3	p0	c0	Blank(s)	Blank(s)	Blank(s)	32	None/Unknown	No/Unknown	Blank(s)	Blank(s)	Blank(s)	Blank(s)	8200/3: Adenoid cystic carcinoma	Anus, Anal Canal and Anorectum	Alive or dead of other cause	7	Dead
27662566	66 years	Male	White	Married (including common law)	Left - origin of primary	Blank(s)	Poorly differentiated; Grade III	Blank(s)	1	Blank(s)	Blank(s)	Blank(s)	Blank(s)	p1	c0	c0	Blank(s)	Blank(s)	Blank(s)	41	Beam radiation	No/Unknown	Blank(s)	Blank(s)	Blank(s)	Blank(s)	8200/3: Adenoid cystic carcinoma	Alive	Alive or dead of other cause	33	Alive
27678567	61 years	Male	White	Unknown	Right - origin of primary	Blank(s)	Poorly differentiated; Grade III	Blank(s)	4C	Blank(s)	Blank(s)	Blank(s)	Blank(s)	cX	c2B	p1	Blank(s)	Blank(s)	Blank(s)	0	None/Unknown	Yes	Blank(s)	Blank(s)	Blank(s)	Blank(s)	8010/3: Carcinoma, NOS	Salivary Gland	Dead (attributable to this cancer dx)	16	Dead
27683052	53 years	Male	White	Married (including common law)	Right - origin of primary	Blank(s)	Undifferentiated; anaplastic; Grade IV	Blank(s)	3	Blank(s)	Blank(s)	Blank(s)	Blank(s)	p3	p0	c0	Blank(s)	Blank(s)	Blank(s)	30	Beam radiation	No/Unknown	Blank(s)	Blank(s)	Blank(s)	Blank(s)	8562/3: Epithelial-myoepithelial carcinoma	Alive	Alive or dead of other cause	27	Alive
27690196	71 years	Female	White	Married (including common law)	Left - origin of primary	Blank(s)	Poorly differentiated; Grade III	Blank(s)	4A	Blank(s)	Blank(s)	Blank(s)	Blank(s)	p2	p2B	c0	Blank(s)	Blank(s)	Blank(s)	90	None/Unknown	Yes	Blank(s)	Blank(s)	Blank(s)	Blank(s)	8500/3: Infiltrating duct carcinoma, NOS	Alive	Alive or dead of other cause	41	Alive
27716184	63 years	Female	Unknown	Unknown	Right - origin of primary	Blank(s)	Unknown	Blank(s)	99	Blank(s)	Blank(s)	Blank(s)	Blank(s)	Blank(s)	Blank(s)	Blank(s)	Blank(s)	Blank(s)	Blank(s)	0	None/Unknown	No/Unknown	Blank(s)	Blank(s)	Blank(s)	Blank(s)	8070/3: Squamous cell carcinoma, NOS	Alive	Alive or dead of other cause	36	Alive
27720567	82 years	Male	White	Married (including common law)	Left - origin of primary	Blank(s)	Moderately differentiated; Grade II	Blank(s)	2	Blank(s)	Blank(s)	Blank(s)	Blank(s)	p2	p0	c0	Blank(s)	Blank(s)	Blank(s)	27	None/Unknown	No/Unknown	Blank(s)	Blank(s)	Blank(s)	Blank(s)	8070/3: Squamous cell carcinoma, NOS	Alive	Alive or dead of other cause	26	Alive
27721517	69 years	Male	Unknown	Unknown	Left - origin of primary	Blank(s)	Poorly differentiated; Grade III	Blank(s)	99	Blank(s)	Blank(s)	Blank(s)	Blank(s)	Blank(s)	Blank(s)	Blank(s)	Blank(s)	Blank(s)	Blank(s)	0	None/Unknown	No/Unknown	Blank(s)	Blank(s)	Blank(s)	Blank(s)	8070/3: Squamous cell carcinoma, NOS	Alive	Alive or dead of other cause	0	Alive
27723865	58 years	Male	Black	Married (including common law)	Left - origin of primary	Blank(s)	Unknown	Blank(s)	4A	Blank(s)	Blank(s)	Blank(s)	Blank(s)	p4A	p2B	c0	Blank(s)	Blank(s)	Blank(s)	30	None/Unknown	No/Unknown	Blank(s)	Blank(s)	Blank(s)	Blank(s)	8070/3: Squamous cell carcinoma, NOS	Miscellaneous Malignant Cancer	Dead (attributable to this cancer dx)	1	Dead
27724786	19 years	Male	White	Single (never married)	Right - origin of primary	Blank(s)	Moderately differentiated; Grade II	Blank(s)	2	Blank(s)	Blank(s)	Blank(s)	Blank(s)	p2	p0	c0	Blank(s)	Blank(s)	Blank(s)	40	None/Unknown	No/Unknown	Blank(s)	Blank(s)	Blank(s)	Blank(s)	8430/3: Mucoepidermoid carcinoma	Alive	Alive or dead of other cause	26	Alive
27736445	58 years	Female	Asian or Pacific Islander	Unknown	Left - origin of primary	Blank(s)	Moderately differentiated; Grade II	Blank(s)	99	Blank(s)	Blank(s)	Blank(s)	Blank(s)	Blank(s)	Blank(s)	Blank(s)	Blank(s)	Blank(s)	Blank(s)	0	None/Unknown	No/Unknown	Blank(s)	Blank(s)	Blank(s)	Blank(s)	8430/3: Mucoepidermoid carcinoma	Alive	Alive or dead of other cause	14	Alive
27736978	67 years	Male	Asian or Pacific Islander	Married (including common law)	Left - origin of primary	Blank(s)	Unknown	Blank(s)	2	Blank(s)	Blank(s)	Blank(s)	Blank(s)	p2	p0	c0	Blank(s)	Blank(s)	Blank(s)	40	Recommended, unknown if administered	No/Unknown	Blank(s)	Blank(s)	Blank(s)	Blank(s)	8500/3: Infiltrating duct carcinoma, NOS	Alive	Alive or dead of other cause	24	Alive
27738061	34 years	Female	Asian or Pacific Islander	Married (including common law)	Right - origin of primary	Blank(s)	Moderately differentiated; Grade II	Blank(s)	3	Blank(s)	Blank(s)	Blank(s)	Blank(s)	p3	p0	c0	Blank(s)	Blank(s)	Blank(s)	41	Beam radiation	Yes	Blank(s)	Blank(s)	Blank(s)	Blank(s)	8200/3: Adenoid cystic carcinoma	Alive	Alive or dead of other cause	40	Alive
27809831	48 years	Female	White	Married (including common law)	Right - origin of primary	Blank(s)	Unknown	Blank(s)	99	Blank(s)	Blank(s)	Blank(s)	Blank(s)	p2	pX	c0	Blank(s)	Blank(s)	Blank(s)	40	Beam radiation	No/Unknown	Blank(s)	Blank(s)	Blank(s)	Blank(s)	8200/3: Adenoid cystic carcinoma	Alive	Alive or dead of other cause	27	Alive
31967481	63 years	Female	White	Married (including common law)	Left - origin of primary	Blank(s)	Moderately differentiated; Grade II	Blank(s)	Blank(s)	III	Blank(s)	Blank(s)	Blank(s)	Blank(s)	Blank(s)	Blank(s)	T3	N0	M0	31	Beam radiation	No/Unknown	28	400	0	0	8070/3: Squamous cell carcinoma, NOS	Salivary Gland	Dead (attributable to this cancer dx)	12	Dead
31971312	76 years	Male	White	Married (including common law)	Right - origin of primary	Blank(s)	Poorly differentiated; Grade III	Blank(s)	4C	Blank(s)	Blank(s)	Blank(s)	Blank(s)	p2	p0	p1	Blank(s)	Blank(s)	Blank(s)	40	None/Unknown	No/Unknown	Blank(s)	Blank(s)	Blank(s)	Blank(s)	8140/3: Adenocarcinoma, NOS	Lung and Bronchus	Alive or dead of other cause	4	Dead
31975725	65 years	Female	White	Married (including common law)	Left - origin of primary	Blank(s)	Poorly differentiated; Grade III	Blank(s)	Blank(s)	IVA	Blank(s)	Blank(s)	Blank(s)	Blank(s)	Blank(s)	Blank(s)	T2	N2b	M0	27	Beam radiation	Yes	25	100	210	0	8010/3: Carcinoma, NOS	Alive	Alive or dead of other cause	64	Alive
31978740	81 years	Male	White	Widowed	Left - origin of primary	Blank(s)	Poorly differentiated; Grade III	Blank(s)	99	Blank(s)	Blank(s)	Blank(s)	Blank(s)	Blank(s)	Blank(s)	Blank(s)	Blank(s)	Blank(s)	Blank(s)	30	Beam radiation	No/Unknown	Blank(s)	Blank(s)	Blank(s)	Blank(s)	8562/3: Epithelial-myoepithelial carcinoma	Salivary Gland	Dead (attributable to this cancer dx)	15	Dead
32138889	77 years	Male	White	Married (including common law)	Right - origin of primary	Blank(s)	Unknown	Blank(s)	Blank(s)	Blank(s)	Blank(s)	Blank(s)	Blank(s)	Blank(s)	Blank(s)	Blank(s)	Blank(s)	Blank(s)	Blank(s)	27	Beam radiation	No/Unknown	Blank(s)	Blank(s)	Blank(s)	Blank(s)	8310/3: Clear cell adenocarcinoma, NOS	Prostate	Alive or dead of other cause	87	Dead
32170322	34 years	Male	White	Single (never married)	Right - origin of primary	Blank(s)	Well differentiated; Grade I	Blank(s)	Blank(s)	III	Blank(s)	Blank(s)	Blank(s)	Blank(s)	Blank(s)	Blank(s)	T3	N1	M0	27	None/Unknown	No/Unknown	60	100	100	0	8430/3: Mucoepidermoid carcinoma	Lung and Bronchus	Alive or dead of other cause	136	Dead
32184033	75 years	Male	White	Married (including common law)	Left - origin of primary	Blank(s)	Undifferentiated; anaplastic; Grade IV	Blank(s)	Blank(s)	Blank(s)	Blank(s)	Blank(s)	Blank(s)	Blank(s)	Blank(s)	Blank(s)	Blank(s)	Blank(s)	Blank(s)	40	Beam radiation	No/Unknown	Blank(s)	Blank(s)	Blank(s)	Blank(s)	8430/3: Mucoepidermoid carcinoma	Miscellaneous Malignant Cancer	Dead (attributable to this cancer dx)	28	Dead
32203683	53 years	Female	Asian or Pacific Islander	Married (including common law)	Right - origin of primary	Blank(s)	Unknown	Blank(s)	Blank(s)	Blank(s)	Blank(s)	Blank(s)	Blank(s)	Blank(s)	Blank(s)	Blank(s)	Blank(s)	Blank(s)	Blank(s)	20	None/Unknown	No/Unknown	Blank(s)	Blank(s)	Blank(s)	Blank(s)	8200/3: Adenoid cystic carcinoma	Ovary	Alive or dead of other cause	9	Dead
32220733	74 years	Male	White	Unknown	Right - origin of primary	Blank(s)	Unknown	Blank(s)	Blank(s)	Blank(s)	Blank(s)	Blank(s)	Blank(s)	Blank(s)	Blank(s)	Blank(s)	Blank(s)	Blank(s)	Blank(s)	30	None/Unknown	No/Unknown	Blank(s)	Blank(s)	Blank(s)	Blank(s)	8140/3: Adenocarcinoma, NOS	Salivary Gland	Dead (attributable to this cancer dx)	107	Dead
32220733	78 years	Male	White	Married (including common law)	Left - origin of primary	Blank(s)	Moderately differentiated; Grade II	Blank(s)	Blank(s)	III	Blank(s)	Blank(s)	Blank(s)	Blank(s)	Blank(s)	Blank(s)	T3	N0	M0	27	None/Unknown	No/Unknown	30	400	0	0	8140/3: Adenocarcinoma, NOS	Salivary Gland	Dead (attributable to this cancer dx)	62	Dead
32284902	37 years	Male	White	Married (including common law)	Left - origin of primary	Blank(s)	Unknown	Blank(s)	Blank(s)	Blank(s)	Blank(s)	Blank(s)	Blank(s)	Blank(s)	Blank(s)	Blank(s)	Blank(s)	Blank(s)	Blank(s)	90	Beam radiation	Yes	Blank(s)	Blank(s)	Blank(s)	Blank(s)	8200/3: Adenoid cystic carcinoma	Alive	Alive or dead of other cause	234	Alive
32288854	81 years	Male	White	Married (including common law)	Left - origin of primary	Blank(s)	Poorly differentiated; Grade III	Blank(s)	Blank(s)	I	Blank(s)	Blank(s)	Blank(s)	Blank(s)	Blank(s)	Blank(s)	T1	N0	M0	27	None/Unknown	No/Unknown	10	100	0	0	8010/3: Carcinoma, NOS	Salivary Gland	Dead (attributable to this cancer dx)	19	Dead
[truncated: 1,269 more rows]
